# Supplementary material for: Computational workflow for analysis of gain and loss of genes in distantly related genomes
Source: BMC Bioinformatics. 2012 Sep 11;13(Suppl 15):S5. doi: 10.1186/1471-2105-13-S15-S5 (PMC3439731; doi:10.1186/1471-2105-13-S15-S5)
Supplement: Additional file 1 [file 1471-2105-13-S15-S5-S1.xlsx]

## Sheet: Sheet1
gene	am	ar	br	ca	da	ho	lo	mo	ne	sa	tr	ur	sum	Bilateria	Basal	All Bilateria	All Basal	pro	deu
Aqu1.201537	1	1	1	0	1	1	1	0	1	1	1	1	10	TRUE	TRUE	TRUE	TRUE	TRUE	TRUE
Aqu1.205234	1	1	0	0	0	0	0	0	0	0	1	0	3	FALSE	TRUE	FALSE	FALSE	FALSE	FALSE
Aqu1.207597	1	1	0	0	0	0	0	0	0	0	1	0	3	FALSE	TRUE	FALSE	FALSE	FALSE	FALSE
Aqu1.213142	1	1	0	0	1	1	0	0	1	1	1	0	7	TRUE	TRUE	FALSE	TRUE	TRUE	TRUE
Aqu1.216397	1	1	0	0	0	0	0	0	0	0	1	0	3	FALSE	TRUE	FALSE	FALSE	FALSE	FALSE
Aqu1.200139	1	0	1	0	0	1	1	0	1	1	0	0	6	TRUE	TRUE	FALSE	FALSE	TRUE	TRUE
Aqu1.200235	1	0	1	0	0	0	0	0	1	0	0	0	3	TRUE	TRUE	FALSE	FALSE	FALSE	TRUE
Aqu1.200334	1	0	1	0	0	0	0	0	1	0	0	0	3	TRUE	TRUE	FALSE	FALSE	FALSE	TRUE
Aqu1.201301	1	0	1	0	1	1	1	0	1	1	0	1	8	TRUE	TRUE	TRUE	FALSE	TRUE	TRUE
Aqu1.201549	1	0	1	0	0	1	0	0	0	0	0	0	3	TRUE	TRUE	FALSE	FALSE	FALSE	TRUE
Aqu1.201691	1	0	1	0	0	0	0	0	0	0	0	0	2	TRUE	TRUE	FALSE	FALSE	FALSE	TRUE
Aqu1.202442	1	0	1	0	0	0	0	0	1	1	0	0	4	TRUE	TRUE	FALSE	FALSE	FALSE	TRUE
Aqu1.202484	1	0	1	0	0	0	0	0	1	1	0	1	5	TRUE	TRUE	FALSE	FALSE	FALSE	TRUE
Aqu1.202727	1	0	1	0	1	1	1	0	1	1	0	1	8	TRUE	TRUE	TRUE	FALSE	TRUE	TRUE
Aqu1.202916	1	1	1	1	1	1	1	0	1	1	1	1	12	TRUE	TRUE	TRUE	TRUE	TRUE	TRUE
Aqu1.203116	1	0	1	0	1	1	1	0	1	1	0	1	9	TRUE	TRUE	TRUE	FALSE	TRUE	TRUE
Aqu1.203183	1	0	1	0	0	0	1	1	1	1	0	1	7	TRUE	TRUE	FALSE	FALSE	TRUE	TRUE
Aqu1.203345	1	1	1	0	1	1	0	0	1	0	1	0	7	TRUE	TRUE	FALSE	TRUE	TRUE	TRUE
Aqu1.204124	1	0	1	0	1	1	1	0	1	1	0	1	8	TRUE	TRUE	TRUE	FALSE	TRUE	TRUE
Aqu1.204218	1	0	1	1	1	1	1	1	1	1	0	1	11	TRUE	TRUE	TRUE	FALSE	TRUE	TRUE
Aqu1.204404	1	0	1	1	1	1	1	1	0	1	0	0	9	TRUE	TRUE	FALSE	FALSE	TRUE	TRUE
Aqu1.204424	1	0	1	0	1	1	1	0	1	1	0	1	8	TRUE	TRUE	TRUE	FALSE	TRUE	TRUE
Aqu1.204428	1	0	1	0	0	1	1	0	0	0	0	0	4	TRUE	TRUE	FALSE	FALSE	TRUE	TRUE
Aqu1.204438	1	0	1	0	1	1	1	0	1	1	0	1	8	TRUE	TRUE	TRUE	FALSE	TRUE	TRUE
Aqu1.204702	1	0	1	0	0	0	0	0	0	0	0	0	2	TRUE	TRUE	FALSE	FALSE	FALSE	TRUE
Aqu1.204769	1	0	1	0	0	0	0	0	0	0	0	0	2	TRUE	TRUE	FALSE	FALSE	FALSE	TRUE
Aqu1.205201	1	0	1	0	0	0	0	0	0	0	0	0	2	TRUE	TRUE	FALSE	FALSE	FALSE	TRUE
Aqu1.205307	1	0	1	0	0	0	1	1	1	1	0	1	7	TRUE	TRUE	FALSE	FALSE	TRUE	TRUE
Aqu1.205579	1	1	1	0	0	0	0	1	1	0	1	0	7	TRUE	TRUE	FALSE	TRUE	FALSE	TRUE
Aqu1.205607	1	0	1	0	1	1	1	0	1	1	0	1	8	TRUE	TRUE	TRUE	FALSE	TRUE	TRUE
Aqu1.205783	1	0	1	0	0	0	0	0	0	0	0	0	2	TRUE	TRUE	FALSE	FALSE	FALSE	TRUE
Aqu1.205915	1	0	1	0	0	0	0	1	1	1	0	0	5	TRUE	TRUE	FALSE	FALSE	FALSE	TRUE
Aqu1.206270	1	1	1	0	1	0	0	0	0	0	1	1	6	TRUE	TRUE	FALSE	FALSE	TRUE	TRUE
Aqu1.206716	1	0	1	0	0	0	0	0	1	0	0	0	3	TRUE	TRUE	FALSE	FALSE	FALSE	TRUE
Aqu1.207127	1	0	1	0	1	1	0	0	1	1	0	1	7	TRUE	TRUE	FALSE	FALSE	TRUE	TRUE
Aqu1.207255	1	0	1	0	0	0	0	0	0	0	0	0	2	TRUE	TRUE	FALSE	FALSE	FALSE	TRUE
Aqu1.207445	1	0	1	0	1	1	1	0	1	1	0	1	8	TRUE	TRUE	TRUE	FALSE	TRUE	TRUE
Aqu1.207453	1	1	1	1	1	1	1	1	0	1	1	1	11	TRUE	TRUE	TRUE	FALSE	TRUE	TRUE
Aqu1.207557	1	0	1	0	0	0	0	1	0	1	0	0	4	TRUE	TRUE	FALSE	FALSE	FALSE	TRUE
Aqu1.207570	1	0	1	0	1	1	1	0	1	1	0	1	9	TRUE	TRUE	TRUE	FALSE	TRUE	TRUE
Aqu1.207699	1	0	1	0	0	0	0	0	0	0	0	0	2	TRUE	TRUE	FALSE	FALSE	FALSE	TRUE
Aqu1.208080	1	0	1	0	0	1	0	0	1	0	0	0	4	TRUE	TRUE	FALSE	FALSE	FALSE	TRUE
Aqu1.208464	1	0	1	1	1	1	1	1	1	0	0	1	10	TRUE	TRUE	FALSE	FALSE	TRUE	TRUE
Aqu1.208671	1	0	1	1	0	0	0	0	1	1	0	1	7	TRUE	TRUE	FALSE	FALSE	FALSE	TRUE
Aqu1.208697	1	0	1	0	1	1	1	0	1	1	0	1	9	TRUE	TRUE	TRUE	FALSE	TRUE	TRUE
Aqu1.208714	1	0	1	0	0	1	1	0	1	1	0	1	7	TRUE	TRUE	FALSE	FALSE	TRUE	TRUE
Aqu1.208812	1	0	1	0	1	1	1	1	1	1	0	1	10	TRUE	TRUE	TRUE	FALSE	TRUE	TRUE
Aqu1.208839	1	0	1	0	0	0	0	0	1	1	0	0	4	TRUE	TRUE	FALSE	FALSE	FALSE	TRUE
Aqu1.209035	1	0	1	0	1	1	1	0	1	1	0	1	8	TRUE	TRUE	TRUE	FALSE	TRUE	TRUE
Aqu1.210174	1	0	1	0	1	1	1	0	1	1	0	1	9	TRUE	TRUE	TRUE	FALSE	TRUE	TRUE
Aqu1.210176	1	0	1	0	0	0	1	0	1	0	0	0	4	TRUE	TRUE	FALSE	FALSE	TRUE	TRUE
Aqu1.210412	1	0	1	1	1	1	1	1	1	1	0	1	10	TRUE	TRUE	TRUE	FALSE	TRUE	TRUE
Aqu1.210676	1	0	1	0	0	0	0	0	1	0	0	0	3	TRUE	TRUE	FALSE	FALSE	FALSE	TRUE
Aqu1.210688	1	0	1	0	0	0	0	0	1	1	0	0	4	TRUE	TRUE	FALSE	FALSE	FALSE	TRUE
Aqu1.210970	1	0	1	0	0	0	1	0	1	1	0	1	6	TRUE	TRUE	FALSE	FALSE	TRUE	TRUE
Aqu1.211246	1	0	1	0	0	0	1	1	1	1	0	1	7	TRUE	TRUE	FALSE	FALSE	TRUE	TRUE
Aqu1.211325	1	0	1	0	1	1	1	0	1	0	0	0	6	TRUE	TRUE	FALSE	FALSE	TRUE	TRUE
Aqu1.211453	1	0	1	1	0	1	1	0	0	0	0	0	5	TRUE	TRUE	FALSE	FALSE	TRUE	TRUE
Aqu1.212022	1	0	1	0	0	1	1	0	0	1	0	1	7	TRUE	TRUE	FALSE	FALSE	TRUE	TRUE
Aqu1.212141	1	0	1	0	1	0	0	0	1	0	0	0	4	TRUE	TRUE	FALSE	FALSE	TRUE	TRUE
Aqu1.212177	1	1	1	1	1	1	1	0	1	1	1	0	11	TRUE	TRUE	FALSE	TRUE	TRUE	TRUE
Aqu1.212988	1	1	1	0	1	0	1	0	1	1	1	1	9	TRUE	TRUE	FALSE	TRUE	TRUE	TRUE
Aqu1.213232	1	1	1	0	0	1	0	0	0	1	1	1	8	TRUE	TRUE	FALSE	FALSE	FALSE	TRUE
Aqu1.213648	1	0	1	0	0	0	1	0	1	1	0	1	6	TRUE	TRUE	FALSE	FALSE	TRUE	TRUE
Aqu1.213695	1	0	1	0	0	0	0	0	0	0	0	0	2	TRUE	TRUE	FALSE	FALSE	FALSE	TRUE
Aqu1.213739	1	0	1	0	0	0	0	0	0	0	0	0	2	TRUE	TRUE	FALSE	FALSE	FALSE	TRUE
Aqu1.214096	1	0	1	0	1	1	1	0	1	1	0	1	9	TRUE	TRUE	TRUE	FALSE	TRUE	TRUE
Aqu1.214323	1	0	1	0	1	0	0	0	1	0	0	0	4	TRUE	TRUE	FALSE	FALSE	TRUE	TRUE
Aqu1.214501	1	0	1	0	1	1	1	1	1	1	0	1	9	TRUE	TRUE	TRUE	FALSE	TRUE	TRUE
Aqu1.214815	1	0	1	0	0	0	1	0	1	1	0	0	5	TRUE	TRUE	FALSE	FALSE	TRUE	TRUE
Aqu1.214999	1	0	1	0	0	0	0	0	0	0	0	0	2	TRUE	TRUE	FALSE	FALSE	FALSE	TRUE
Aqu1.215186	1	0	1	0	1	1	1	0	1	1	0	1	8	TRUE	TRUE	TRUE	FALSE	TRUE	TRUE
Aqu1.215195	1	0	1	0	1	0	0	0	1	0	0	0	4	TRUE	TRUE	FALSE	FALSE	TRUE	TRUE
Aqu1.215339	1	1	1	1	1	1	1	1	1	1	1	1	12	TRUE	TRUE	TRUE	TRUE	TRUE	TRUE
Aqu1.215710	1	0	1	0	1	0	0	0	1	0	0	0	4	TRUE	TRUE	FALSE	FALSE	TRUE	TRUE
Aqu1.216055	1	0	1	0	1	1	0	0	1	1	0	1	7	TRUE	TRUE	FALSE	FALSE	TRUE	TRUE
Aqu1.216072	1	0	1	0	0	1	1	0	0	1	0	0	5	TRUE	TRUE	FALSE	FALSE	TRUE	TRUE
Aqu1.216484	1	0	1	0	1	1	1	0	0	1	0	1	7	TRUE	TRUE	TRUE	FALSE	TRUE	TRUE
Aqu1.216904	1	0	1	0	0	0	0	0	0	1	0	0	3	TRUE	TRUE	FALSE	FALSE	FALSE	TRUE
Aqu1.217287	1	0	1	0	1	1	1	0	1	1	0	1	9	TRUE	TRUE	TRUE	FALSE	TRUE	TRUE
Aqu1.217305	1	0	1	1	1	1	1	1	1	0	0	0	9	TRUE	TRUE	FALSE	FALSE	TRUE	TRUE
Aqu1.217376	1	0	1	0	0	1	1	0	1	1	0	0	6	TRUE	TRUE	FALSE	FALSE	TRUE	TRUE
Aqu1.217393	1	0	1	0	0	0	0	0	0	0	0	0	2	TRUE	TRUE	FALSE	FALSE	FALSE	TRUE
Aqu1.218201	1	0	1	0	0	1	1	0	1	0	0	1	6	TRUE	TRUE	FALSE	FALSE	TRUE	TRUE
Aqu1.218483	1	0	1	0	1	1	1	1	1	1	0	1	10	TRUE	TRUE	TRUE	FALSE	TRUE	TRUE
Aqu1.218513	1	0	1	0	1	0	1	0	1	0	0	1	6	TRUE	TRUE	FALSE	FALSE	TRUE	TRUE
Aqu1.219112	1	0	1	0	0	0	0	0	0	0	0	1	4	TRUE	TRUE	FALSE	FALSE	FALSE	TRUE
Aqu1.219288	1	0	1	0	0	0	0	0	0	0	0	0	2	TRUE	TRUE	FALSE	FALSE	FALSE	TRUE
Aqu1.219886	1	0	1	0	0	0	0	0	1	1	0	0	4	TRUE	TRUE	FALSE	FALSE	FALSE	TRUE
Aqu1.220100	1	0	1	1	0	1	1	1	0	1	0	1	9	TRUE	TRUE	FALSE	FALSE	TRUE	TRUE
Aqu1.220162	1	0	1	0	1	1	1	1	1	1	0	1	9	TRUE	TRUE	TRUE	FALSE	TRUE	TRUE
Aqu1.221320	1	0	1	1	1	1	1	1	1	1	0	1	11	TRUE	TRUE	TRUE	FALSE	TRUE	TRUE
Aqu1.221367	1	0	1	0	0	0	0	0	1	0	0	0	3	TRUE	TRUE	FALSE	FALSE	FALSE	TRUE
Aqu1.223469	1	0	1	0	1	0	1	0	1	1	0	0	6	TRUE	TRUE	FALSE	FALSE	TRUE	TRUE
Aqu1.223498	1	0	1	0	0	0	1	0	1	1	0	0	6	TRUE	TRUE	FALSE	FALSE	TRUE	TRUE
Aqu1.223805	1	0	1	0	1	0	0	0	0	0	0	1	4	TRUE	TRUE	FALSE	FALSE	TRUE	TRUE
Aqu1.224622	1	0	1	0	0	0	0	0	0	0	0	0	2	TRUE	TRUE	FALSE	FALSE	FALSE	TRUE
Aqu1.224746	1	0	1	0	1	0	0	0	1	0	0	0	4	TRUE	TRUE	FALSE	FALSE	TRUE	TRUE
Aqu1.225296	1	0	1	0	0	0	1	1	0	0	0	0	5	TRUE	TRUE	FALSE	FALSE	TRUE	TRUE
Aqu1.226261	1	0	1	0	1	1	1	0	1	1	0	1	8	TRUE	TRUE	TRUE	FALSE	TRUE	TRUE
Aqu1.226389	1	0	1	0	0	0	0	0	0	0	0	0	2	TRUE	TRUE	FALSE	FALSE	FALSE	TRUE
Aqu1.227401	1	0	1	0	1	1	0	0	1	1	0	1	7	TRUE	TRUE	FALSE	FALSE	TRUE	TRUE
Aqu1.228142	1	0	1	0	0	0	1	1	1	1	0	1	7	TRUE	TRUE	FALSE	FALSE	TRUE	TRUE
Aqu1.228285	1	0	1	0	1	1	1	0	1	1	0	1	9	TRUE	TRUE	TRUE	FALSE	TRUE	TRUE
Aqu1.228940	1	0	1	0	0	1	0	0	1	0	0	0	4	TRUE	TRUE	FALSE	FALSE	FALSE	TRUE
Aqu1.229714	1	0	1	0	1	1	1	0	1	1	0	1	8	TRUE	TRUE	TRUE	FALSE	TRUE	TRUE
Aqu1.230198	1	0	1	0	0	0	1	0	1	1	0	1	6	TRUE	TRUE	FALSE	FALSE	TRUE	TRUE
Aqu1.230254	1	0	1	0	0	0	0	0	1	0	0	1	4	TRUE	TRUE	FALSE	FALSE	FALSE	TRUE
Aqu1.200677	1	0	0	1	0	0	0	0	0	0	0	0	3	FALSE	TRUE	FALSE	FALSE	FALSE	FALSE
Aqu1.201795	1	0	0	1	0	0	0	0	0	1	0	1	5	TRUE	TRUE	FALSE	FALSE	FALSE	TRUE
Aqu1.204597	1	0	0	1	0	0	0	0	1	0	0	0	3	FALSE	TRUE	FALSE	FALSE	FALSE	FALSE
Aqu1.205485	1	0	0	1	0	0	0	0	0	1	0	1	4	TRUE	TRUE	FALSE	FALSE	FALSE	TRUE
Aqu1.208188	1	1	1	1	0	1	1	1	1	1	1	1	12	TRUE	TRUE	FALSE	TRUE	TRUE	TRUE
Aqu1.209263	1	0	1	1	0	1	1	0	1	0	0	1	7	TRUE	TRUE	FALSE	FALSE	TRUE	TRUE
Aqu1.213326	1	0	0	1	0	0	0	0	0	1	0	1	4	TRUE	TRUE	FALSE	FALSE	FALSE	TRUE
Aqu1.216984	1	0	1	1	1	1	1	1	1	1	0	1	11	TRUE	TRUE	TRUE	FALSE	TRUE	TRUE
Aqu1.218182	1	0	1	1	0	0	0	0	1	1	0	0	5	TRUE	TRUE	FALSE	FALSE	FALSE	TRUE
Aqu1.223244	1	0	0	1	0	0	0	0	0	0	0	0	2	FALSE	TRUE	FALSE	FALSE	FALSE	FALSE
Aqu1.226559	1	0	0	1	0	0	0	0	1	0	0	0	3	FALSE	TRUE	FALSE	FALSE	FALSE	FALSE
Aqu1.227071	1	0	0	1	0	0	0	0	0	1	0	1	5	TRUE	TRUE	FALSE	FALSE	FALSE	TRUE
Aqu1.200481	1	1	0	0	1	1	0	0	0	0	1	1	7	TRUE	TRUE	FALSE	FALSE	TRUE	TRUE
Aqu1.200643	1	0	0	0	1	0	1	0	0	0	0	1	4	TRUE	TRUE	FALSE	FALSE	TRUE	TRUE
Aqu1.200962	1	1	0	1	1	1	0	0	1	1	1	1	10	TRUE	TRUE	FALSE	TRUE	TRUE	TRUE
Aqu1.201291	1	0	1	0	1	0	0	0	0	0	0	0	3	TRUE	TRUE	FALSE	FALSE	TRUE	TRUE
Aqu1.201489	1	0	0	0	1	0	0	1	0	0	0	0	3	TRUE	TRUE	FALSE	FALSE	TRUE	FALSE
Aqu1.201912	1	0	0	1	1	1	1	0	0	1	0	1	8	TRUE	TRUE	FALSE	FALSE	TRUE	TRUE
Aqu1.202095	1	0	0	1	1	1	0	0	1	1	0	1	8	TRUE	TRUE	FALSE	FALSE	TRUE	TRUE
Aqu1.202345	1	0	0	0	1	0	0	0	0	0	0	0	2	TRUE	TRUE	FALSE	FALSE	TRUE	FALSE
Aqu1.202693	1	0	0	0	1	0	1	0	1	1	0	0	5	TRUE	TRUE	FALSE	FALSE	TRUE	TRUE
Aqu1.203230	1	1	0	0	1	0	0	0	0	0	1	0	5	TRUE	TRUE	FALSE	FALSE	TRUE	FALSE
Aqu1.203341	1	0	0	0	1	0	1	0	1	1	0	0	5	TRUE	TRUE	FALSE	FALSE	TRUE	TRUE
Aqu1.203746	1	0	0	0	1	0	0	0	0	0	0	0	2	TRUE	TRUE	FALSE	FALSE	TRUE	FALSE
Aqu1.204005	1	0	1	0	1	0	0	0	1	0	0	0	4	TRUE	TRUE	FALSE	FALSE	TRUE	TRUE
Aqu1.205770	1	0	0	0	1	1	1	0	0	0	0	1	5	TRUE	TRUE	FALSE	FALSE	TRUE	TRUE
Aqu1.205928	1	0	0	1	1	1	0	0	1	1	0	1	8	TRUE	TRUE	FALSE	FALSE	TRUE	TRUE
Aqu1.206000	1	0	0	0	1	1	0	0	0	0	0	1	4	TRUE	TRUE	FALSE	FALSE	TRUE	TRUE
Aqu1.206206	1	0	1	0	1	0	0	0	1	1	0	0	6	TRUE	TRUE	FALSE	FALSE	TRUE	TRUE
Aqu1.206339	1	0	0	0	1	0	0	0	0	0	0	0	2	TRUE	TRUE	FALSE	FALSE	TRUE	FALSE
Aqu1.206589	1	0	0	0	1	0	0	0	0	1	0	0	3	TRUE	TRUE	FALSE	FALSE	TRUE	TRUE
Aqu1.206995	1	0	0	0	1	0	0	0	1	0	0	0	3	TRUE	TRUE	FALSE	FALSE	TRUE	FALSE
Aqu1.207253	1	0	0	0	1	0	0	0	0	0	0	0	2	TRUE	TRUE	FALSE	FALSE	TRUE	FALSE
Aqu1.207527	1	0	0	0	1	0	0	0	1	1	0	1	6	TRUE	TRUE	FALSE	FALSE	TRUE	TRUE
Aqu1.207720	1	0	0	0	1	0	1	0	1	1	0	0	5	TRUE	TRUE	FALSE	FALSE	TRUE	TRUE
Aqu1.207984	1	0	1	0	1	0	0	0	1	0	0	0	4	TRUE	TRUE	FALSE	FALSE	TRUE	TRUE
Aqu1.208158	1	0	0	0	1	0	1	1	1	0	0	1	6	TRUE	TRUE	FALSE	FALSE	TRUE	TRUE
Aqu1.208310	1	0	1	0	1	1	0	0	1	0	0	0	5	TRUE	TRUE	FALSE	FALSE	TRUE	TRUE
Aqu1.208571	1	0	0	0	1	0	0	0	1	1	0	1	6	TRUE	TRUE	FALSE	FALSE	TRUE	TRUE
Aqu1.208635	1	1	0	0	1	0	0	0	0	0	1	0	5	TRUE	TRUE	FALSE	FALSE	TRUE	FALSE
Aqu1.208725	1	0	1	0	1	0	0	0	1	1	0	0	5	TRUE	TRUE	FALSE	FALSE	TRUE	TRUE
Aqu1.209089	1	0	0	0	1	0	1	0	1	1	0	0	5	TRUE	TRUE	FALSE	FALSE	TRUE	TRUE
Aqu1.209632	1	0	0	0	1	0	1	0	0	1	0	1	5	TRUE	TRUE	FALSE	FALSE	TRUE	TRUE
Aqu1.210305	1	0	0	0	1	0	0	0	0	1	0	1	5	TRUE	TRUE	FALSE	FALSE	TRUE	TRUE
Aqu1.210367	1	0	1	0	1	1	1	1	1	1	0	0	9	TRUE	TRUE	FALSE	FALSE	TRUE	TRUE
Aqu1.210582	1	0	1	0	1	0	1	0	1	0	0	1	7	TRUE	TRUE	FALSE	FALSE	TRUE	TRUE
Aqu1.210856	1	1	1	0	1	0	0	0	1	1	1	0	7	TRUE	TRUE	FALSE	TRUE	TRUE	TRUE
Aqu1.211084	1	0	1	0	1	0	0	0	1	0	0	0	4	TRUE	TRUE	FALSE	FALSE	TRUE	TRUE
Aqu1.211282	1	0	0	0	1	1	0	0	0	1	0	1	6	TRUE	TRUE	FALSE	FALSE	TRUE	TRUE
Aqu1.211297	1	0	1	0	1	0	1	0	1	1	0	1	7	TRUE	TRUE	FALSE	FALSE	TRUE	TRUE
Aqu1.211420	1	0	0	0	1	0	0	0	0	1	0	1	5	TRUE	TRUE	FALSE	FALSE	TRUE	TRUE
Aqu1.211687	1	0	0	0	1	0	1	0	1	1	0	0	5	TRUE	TRUE	FALSE	FALSE	TRUE	TRUE
Aqu1.211777	1	0	0	0	1	0	0	0	1	0	0	1	4	TRUE	TRUE	FALSE	FALSE	TRUE	TRUE
Aqu1.212257	1	1	0	0	1	0	0	0	0	0	1	0	4	TRUE	TRUE	FALSE	FALSE	TRUE	FALSE
Aqu1.212534	1	0	0	0	1	0	0	0	1	1	0	0	4	TRUE	TRUE	FALSE	FALSE	TRUE	TRUE
Aqu1.212874	1	0	0	0	1	0	0	0	1	0	0	0	3	TRUE	TRUE	FALSE	FALSE	TRUE	FALSE
Aqu1.212936	1	1	0	0	1	1	0	0	0	0	1	1	7	TRUE	TRUE	FALSE	FALSE	TRUE	TRUE
Aqu1.212957	1	0	1	0	1	0	0	0	1	1	0	0	5	TRUE	TRUE	FALSE	FALSE	TRUE	TRUE
Aqu1.213650	1	0	0	0	1	0	1	0	1	1	0	0	5	TRUE	TRUE	FALSE	FALSE	TRUE	TRUE
Aqu1.213995	1	0	0	0	1	1	0	0	0	0	0	1	5	TRUE	TRUE	FALSE	FALSE	TRUE	TRUE
Aqu1.214014	1	0	0	1	1	1	0	0	1	1	0	1	8	TRUE	TRUE	FALSE	FALSE	TRUE	TRUE
Aqu1.214334	1	0	1	0	1	0	1	0	0	0	0	1	6	TRUE	TRUE	FALSE	FALSE	TRUE	TRUE
Aqu1.214696	1	0	0	0	1	0	0	0	1	1	0	0	5	TRUE	TRUE	FALSE	FALSE	TRUE	TRUE
Aqu1.214755	1	0	0	0	1	0	0	0	0	1	0	1	5	TRUE	TRUE	FALSE	FALSE	TRUE	TRUE
Aqu1.214780	1	1	1	0	1	1	0	0	1	1	1	1	10	TRUE	TRUE	FALSE	TRUE	TRUE	TRUE
Aqu1.216392	1	0	0	0	1	0	0	0	0	1	0	0	3	TRUE	TRUE	FALSE	FALSE	TRUE	TRUE
Aqu1.216395	1	0	0	0	1	0	0	0	0	0	0	0	2	TRUE	TRUE	FALSE	FALSE	TRUE	FALSE
Aqu1.216406	1	1	0	0	1	0	0	0	0	0	1	0	4	TRUE	TRUE	FALSE	FALSE	TRUE	FALSE
Aqu1.216688	1	0	1	1	1	1	1	1	1	1	0	1	11	TRUE	TRUE	TRUE	FALSE	TRUE	TRUE
Aqu1.216838	1	0	0	0	1	0	0	0	1	1	0	0	4	TRUE	TRUE	FALSE	FALSE	TRUE	TRUE
Aqu1.216988	1	0	0	0	1	0	1	0	1	1	0	0	5	TRUE	TRUE	FALSE	FALSE	TRUE	TRUE
Aqu1.218212	1	1	1	0	1	0	1	0	0	0	1	0	6	TRUE	TRUE	FALSE	FALSE	TRUE	TRUE
Aqu1.219401	1	0	1	0	1	1	1	1	1	1	0	1	10	TRUE	TRUE	TRUE	FALSE	TRUE	TRUE
Aqu1.219453	1	0	0	0	1	0	0	0	1	0	0	0	3	TRUE	TRUE	FALSE	FALSE	TRUE	FALSE
Aqu1.220058	1	0	0	0	1	0	1	0	1	1	0	1	7	TRUE	TRUE	FALSE	FALSE	TRUE	TRUE
Aqu1.220085	1	0	0	0	1	0	1	0	1	1	0	0	5	TRUE	TRUE	FALSE	FALSE	TRUE	TRUE
Aqu1.220090	1	0	1	0	1	1	1	1	1	1	0	1	10	TRUE	TRUE	TRUE	FALSE	TRUE	TRUE
Aqu1.220364	1	1	1	1	1	1	1	1	1	1	1	1	12	TRUE	TRUE	TRUE	TRUE	TRUE	TRUE
Aqu1.220660	1	0	0	0	1	0	1	0	1	1	0	0	5	TRUE	TRUE	FALSE	FALSE	TRUE	TRUE
Aqu1.220720	1	0	0	0	1	0	0	0	1	1	0	0	4	TRUE	TRUE	FALSE	FALSE	TRUE	TRUE
Aqu1.220795	1	0	0	0	1	0	0	0	0	0	0	0	2	TRUE	TRUE	FALSE	FALSE	TRUE	FALSE
Aqu1.221045	1	1	0	0	1	0	1	0	0	0	1	1	7	TRUE	TRUE	FALSE	FALSE	TRUE	TRUE
Aqu1.221572	1	0	0	0	1	0	0	0	1	0	0	0	3	TRUE	TRUE	FALSE	FALSE	TRUE	FALSE
Aqu1.221825	1	0	0	0	1	0	1	0	1	1	0	1	6	TRUE	TRUE	FALSE	FALSE	TRUE	TRUE
Aqu1.222458	1	0	0	0	1	1	1	0	0	0	0	1	6	TRUE	TRUE	FALSE	FALSE	TRUE	TRUE
Aqu1.222908	1	1	0	0	1	1	0	0	0	0	1	1	7	TRUE	TRUE	FALSE	FALSE	TRUE	TRUE
Aqu1.224017	1	1	0	1	1	1	0	0	1	1	1	1	10	TRUE	TRUE	FALSE	TRUE	TRUE	TRUE
Aqu1.224332	1	1	1	1	1	1	1	1	1	1	1	1	12	TRUE	TRUE	TRUE	TRUE	TRUE	TRUE
Aqu1.224506	1	1	0	0	1	1	1	0	0	0	1	1	7	TRUE	TRUE	FALSE	FALSE	TRUE	TRUE
Aqu1.225274	1	1	1	0	1	0	1	0	1	1	1	1	9	TRUE	TRUE	FALSE	TRUE	TRUE	TRUE
Aqu1.226295	1	0	0	1	1	0	0	0	0	0	0	1	4	TRUE	TRUE	FALSE	FALSE	TRUE	TRUE
Aqu1.226326	1	0	0	0	1	0	0	0	0	1	0	1	4	TRUE	TRUE	FALSE	FALSE	TRUE	TRUE
Aqu1.226881	1	0	0	1	1	0	1	0	1	1	0	1	8	TRUE	TRUE	FALSE	FALSE	TRUE	TRUE
Aqu1.228610	1	0	0	0	1	1	0	0	0	1	0	0	4	TRUE	TRUE	FALSE	FALSE	TRUE	TRUE
Aqu1.200791	1	0	1	0	1	1	0	0	1	1	0	1	7	TRUE	TRUE	FALSE	FALSE	TRUE	TRUE
Aqu1.201293	1	1	1	0	1	1	1	0	1	1	1	1	10	TRUE	TRUE	TRUE	TRUE	TRUE	TRUE
Aqu1.201304	1	1	1	0	1	1	1	0	1	0	1	1	9	TRUE	TRUE	FALSE	TRUE	TRUE	TRUE
Aqu1.201608	1	0	0	0	1	1	0	0	0	0	0	1	4	TRUE	TRUE	FALSE	FALSE	TRUE	TRUE
Aqu1.201991	1	0	1	0	0	1	0	0	1	1	0	1	7	TRUE	TRUE	FALSE	FALSE	FALSE	TRUE
Aqu1.202549	1	0	1	1	1	1	1	1	1	1	0	1	11	TRUE	TRUE	TRUE	FALSE	TRUE	TRUE
Aqu1.202648	1	1	1	1	1	1	1	1	1	1	1	1	12	TRUE	TRUE	TRUE	TRUE	TRUE	TRUE
Aqu1.202735	1	0	0	0	0	1	0	0	1	1	0	0	4	TRUE	TRUE	FALSE	FALSE	FALSE	TRUE
Aqu1.202884	1	0	1	0	1	1	1	0	1	0	0	1	8	TRUE	TRUE	FALSE	FALSE	TRUE	TRUE
Aqu1.203130	1	0	1	0	1	1	1	1	1	1	0	1	9	TRUE	TRUE	TRUE	FALSE	TRUE	TRUE
Aqu1.203134	1	0	1	0	1	1	1	0	1	0	0	1	7	TRUE	TRUE	FALSE	FALSE	TRUE	TRUE
Aqu1.203154	1	0	0	0	0	1	0	0	0	1	0	0	3	TRUE	TRUE	FALSE	FALSE	FALSE	TRUE
Aqu1.203302	1	0	1	0	1	1	0	0	1	0	0	1	6	TRUE	TRUE	FALSE	FALSE	TRUE	TRUE
Aqu1.203588	1	0	1	1	1	1	1	1	1	1	0	1	11	TRUE	TRUE	TRUE	FALSE	TRUE	TRUE
Aqu1.203640	1	1	1	1	1	1	1	1	1	0	1	1	11	TRUE	TRUE	FALSE	TRUE	TRUE	TRUE
Aqu1.203768	1	0	1	0	1	1	1	0	1	1	0	1	9	TRUE	TRUE	TRUE	FALSE	TRUE	TRUE
Aqu1.204172	1	0	1	1	1	1	1	1	1	0	0	1	10	TRUE	TRUE	FALSE	FALSE	TRUE	TRUE
Aqu1.204475	1	1	1	1	1	1	1	1	1	1	1	1	12	TRUE	TRUE	TRUE	TRUE	TRUE	TRUE
Aqu1.204631	1	1	0	0	0	1	0	0	0	0	1	1	5	TRUE	TRUE	FALSE	FALSE	FALSE	TRUE
Aqu1.204692	1	1	1	1	0	1	1	1	1	1	1	1	11	TRUE	TRUE	FALSE	TRUE	TRUE	TRUE
Aqu1.204744	1	0	1	1	1	1	1	1	1	1	0	1	11	TRUE	TRUE	TRUE	FALSE	TRUE	TRUE
Aqu1.204810	1	0	1	1	1	1	1	0	1	1	0	1	10	TRUE	TRUE	TRUE	FALSE	TRUE	TRUE
Aqu1.205001	1	0	1	0	0	1	1	1	1	1	0	1	9	TRUE	TRUE	FALSE	FALSE	TRUE	TRUE
Aqu1.205450	1	0	1	1	1	1	1	1	1	1	0	1	11	TRUE	TRUE	TRUE	FALSE	TRUE	TRUE
Aqu1.206084	1	0	0	0	0	1	0	0	0	0	0	1	3	TRUE	TRUE	FALSE	FALSE	FALSE	TRUE
Aqu1.206351	1	1	1	1	1	1	1	1	1	1	1	0	11	TRUE	TRUE	FALSE	TRUE	TRUE	TRUE
Aqu1.206411	1	0	1	1	0	1	1	1	1	1	0	0	8	TRUE	TRUE	FALSE	FALSE	TRUE	TRUE
Aqu1.206791	1	0	1	1	1	1	1	1	1	0	0	1	10	TRUE	TRUE	FALSE	FALSE	TRUE	TRUE
Aqu1.206817	1	0	1	1	1	1	1	0	0	1	0	0	7	TRUE	TRUE	FALSE	FALSE	TRUE	TRUE
Aqu1.206838	1	1	1	1	1	1	1	0	1	1	1	1	12	TRUE	TRUE	TRUE	TRUE	TRUE	TRUE
Aqu1.206883	1	0	1	1	1	1	1	1	1	1	0	1	11	TRUE	TRUE	TRUE	FALSE	TRUE	TRUE
Aqu1.206948	1	0	1	0	1	1	1	0	1	1	0	1	8	TRUE	TRUE	TRUE	FALSE	TRUE	TRUE
Aqu1.207321	1	0	1	0	1	1	0	0	1	1	0	1	7	TRUE	TRUE	FALSE	FALSE	TRUE	TRUE
Aqu1.207470	1	0	1	0	1	1	1	0	1	1	0	1	8	TRUE	TRUE	TRUE	FALSE	TRUE	TRUE
Aqu1.207689	1	0	0	0	0	1	0	1	1	0	0	0	4	TRUE	TRUE	FALSE	FALSE	FALSE	TRUE
Aqu1.208217	1	0	0	0	0	1	0	0	0	0	0	0	2	TRUE	TRUE	FALSE	FALSE	FALSE	TRUE
Aqu1.208267	1	1	1	1	1	1	1	1	1	0	1	1	12	TRUE	TRUE	FALSE	TRUE	TRUE	TRUE
Aqu1.208538	1	0	0	0	1	1	1	1	1	1	0	1	8	TRUE	TRUE	FALSE	FALSE	TRUE	TRUE
Aqu1.208577	1	0	1	0	1	1	1	0	1	1	0	1	9	TRUE	TRUE	TRUE	FALSE	TRUE	TRUE
Aqu1.208833	1	0	1	1	1	1	1	1	1	1	0	1	11	TRUE	TRUE	TRUE	FALSE	TRUE	TRUE
Aqu1.208917	1	1	1	1	1	1	1	0	1	1	1	1	11	TRUE	TRUE	TRUE	TRUE	TRUE	TRUE
Aqu1.208948	1	0	1	1	1	1	1	1	1	1	0	1	11	TRUE	TRUE	TRUE	FALSE	TRUE	TRUE
Aqu1.208988	1	0	1	0	0	1	1	0	0	1	0	0	5	TRUE	TRUE	FALSE	FALSE	TRUE	TRUE
Aqu1.209113	1	0	1	1	1	1	0	0	1	1	0	1	8	TRUE	TRUE	FALSE	FALSE	TRUE	TRUE
Aqu1.209353	1	0	1	0	1	1	1	0	1	1	0	0	7	TRUE	TRUE	FALSE	FALSE	TRUE	TRUE
Aqu1.209846	1	0	1	0	1	1	1	1	1	1	0	1	9	TRUE	TRUE	TRUE	FALSE	TRUE	TRUE
Aqu1.209899	1	1	1	0	0	1	1	0	1	1	1	1	9	TRUE	TRUE	FALSE	TRUE	TRUE	TRUE
Aqu1.209936	1	0	1	0	1	1	0	0	1	1	0	0	6	TRUE	TRUE	FALSE	FALSE	TRUE	TRUE
Aqu1.210033	1	0	1	0	1	1	0	0	1	1	0	1	7	TRUE	TRUE	FALSE	FALSE	TRUE	TRUE
Aqu1.210038	1	0	1	0	1	1	1	0	1	1	0	0	8	TRUE	TRUE	FALSE	FALSE	TRUE	TRUE
Aqu1.210336	1	0	1	0	0	1	0	0	0	1	0	0	4	TRUE	TRUE	FALSE	FALSE	FALSE	TRUE
Aqu1.210449	1	0	1	0	0	1	1	0	1	1	0	0	6	TRUE	TRUE	FALSE	FALSE	TRUE	TRUE
Aqu1.210463	1	1	1	1	0	1	1	0	1	1	1	1	10	TRUE	TRUE	FALSE	TRUE	TRUE	TRUE
Aqu1.210489	1	0	1	1	1	1	1	1	1	1	0	0	10	TRUE	TRUE	FALSE	FALSE	TRUE	TRUE
Aqu1.210506	1	1	1	0	1	1	1	1	1	1	1	1	12	TRUE	TRUE	TRUE	TRUE	TRUE	TRUE
Aqu1.210738	1	0	1	0	1	1	1	1	0	1	0	1	9	TRUE	TRUE	TRUE	FALSE	TRUE	TRUE
Aqu1.210753	1	0	0	1	1	1	0	0	1	0	0	0	5	TRUE	TRUE	FALSE	FALSE	TRUE	TRUE
Aqu1.210798	1	0	1	1	0	1	0	1	1	1	0	1	8	TRUE	TRUE	FALSE	FALSE	FALSE	TRUE
Aqu1.211149	1	0	1	1	1	1	1	0	1	0	0	1	8	TRUE	TRUE	FALSE	FALSE	TRUE	TRUE
Aqu1.211155	1	1	1	1	1	1	1	1	1	1	1	1	12	TRUE	TRUE	TRUE	TRUE	TRUE	TRUE
Aqu1.211259	1	1	1	1	1	1	1	0	1	1	1	0	10	TRUE	TRUE	FALSE	TRUE	TRUE	TRUE
Aqu1.211286	1	0	1	0	1	1	1	1	1	1	0	1	9	TRUE	TRUE	TRUE	FALSE	TRUE	TRUE
Aqu1.211395	1	0	1	1	1	1	1	1	1	1	0	1	11	TRUE	TRUE	TRUE	FALSE	TRUE	TRUE
Aqu1.211757	1	0	1	0	0	1	0	1	0	0	0	0	5	TRUE	TRUE	FALSE	FALSE	FALSE	TRUE
Aqu1.211826	1	1	1	1	1	1	1	1	1	0	1	1	11	TRUE	TRUE	FALSE	TRUE	TRUE	TRUE
Aqu1.211987	1	0	1	1	1	1	1	0	0	1	0	1	8	TRUE	TRUE	TRUE	FALSE	TRUE	TRUE
Aqu1.212180	1	0	0	0	0	1	0	0	1	0	0	0	3	TRUE	TRUE	FALSE	FALSE	FALSE	TRUE
Aqu1.212225	1	1	1	1	1	1	1	1	1	1	1	1	12	TRUE	TRUE	TRUE	TRUE	TRUE	TRUE
Aqu1.212315	1	1	1	1	1	1	1	0	0	0	1	1	9	TRUE	TRUE	FALSE	FALSE	TRUE	TRUE
Aqu1.212364	1	0	1	1	1	1	1	1	1	1	0	1	11	TRUE	TRUE	TRUE	FALSE	TRUE	TRUE
Aqu1.212739	1	1	0	1	1	1	1	0	1	1	1	1	10	TRUE	TRUE	FALSE	TRUE	TRUE	TRUE
Aqu1.212883	1	1	1	1	1	1	1	0	1	0	1	1	10	TRUE	TRUE	FALSE	TRUE	TRUE	TRUE
Aqu1.212910	1	0	1	1	1	1	0	1	1	0	0	1	8	TRUE	TRUE	FALSE	FALSE	TRUE	TRUE
Aqu1.213395	1	1	0	0	0	1	1	0	1	0	1	0	6	TRUE	TRUE	FALSE	TRUE	TRUE	TRUE
Aqu1.213673	1	1	1	0	1	1	1	0	1	0	1	1	9	TRUE	TRUE	FALSE	TRUE	TRUE	TRUE
Aqu1.213982	1	1	1	1	1	1	1	0	0	1	1	1	10	TRUE	TRUE	TRUE	FALSE	TRUE	TRUE
Aqu1.214125	1	1	1	1	1	1	1	1	1	1	1	1	12	TRUE	TRUE	TRUE	TRUE	TRUE	TRUE
Aqu1.214534	1	0	1	0	0	1	1	0	1	0	0	1	7	TRUE	TRUE	FALSE	FALSE	TRUE	TRUE
Aqu1.214660	1	0	1	0	1	1	1	1	1	1	0	1	10	TRUE	TRUE	TRUE	FALSE	TRUE	TRUE
Aqu1.214880	1	0	0	0	0	1	0	0	0	0	0	0	2	TRUE	TRUE	FALSE	FALSE	FALSE	TRUE
Aqu1.215148	1	1	1	1	1	1	1	1	1	1	1	1	12	TRUE	TRUE	TRUE	TRUE	TRUE	TRUE
Aqu1.216214	1	0	0	0	1	1	1	0	1	1	0	1	7	TRUE	TRUE	FALSE	FALSE	TRUE	TRUE
Aqu1.216255	1	0	1	0	0	1	1	1	1	1	0	1	8	TRUE	TRUE	FALSE	FALSE	TRUE	TRUE
Aqu1.216324	1	0	1	0	1	1	1	0	1	0	0	1	7	TRUE	TRUE	FALSE	FALSE	TRUE	TRUE
Aqu1.216426	1	0	0	0	0	1	0	1	0	0	0	1	4	TRUE	TRUE	FALSE	FALSE	FALSE	TRUE
Aqu1.216490	1	1	1	1	1	1	1	1	1	1	1	1	12	TRUE	TRUE	TRUE	TRUE	TRUE	TRUE
Aqu1.217402	1	1	0	1	1	1	1	0	1	0	1	1	9	TRUE	TRUE	FALSE	TRUE	TRUE	TRUE
Aqu1.218482	1	0	1	0	1	1	1	1	1	1	0	1	10	TRUE	TRUE	TRUE	FALSE	TRUE	TRUE
Aqu1.218890	1	0	0	1	0	1	0	0	0	0	0	0	3	TRUE	TRUE	FALSE	FALSE	FALSE	TRUE
Aqu1.219123	1	0	0	0	0	1	1	0	0	0	0	1	4	TRUE	TRUE	FALSE	FALSE	TRUE	TRUE
Aqu1.219727	1	1	0	0	0	1	0	0	1	0	1	1	7	TRUE	TRUE	FALSE	TRUE	FALSE	TRUE
Aqu1.219817	1	1	1	1	0	1	1	1	1	1	1	1	12	TRUE	TRUE	FALSE	TRUE	TRUE	TRUE
Aqu1.220588	1	0	1	1	1	1	1	1	1	1	0	1	11	TRUE	TRUE	TRUE	FALSE	TRUE	TRUE
Aqu1.221387	1	0	1	1	1	1	0	1	1	1	0	0	9	TRUE	TRUE	FALSE	FALSE	TRUE	TRUE
Aqu1.221409	1	1	1	1	1	1	1	1	1	0	1	1	11	TRUE	TRUE	FALSE	TRUE	TRUE	TRUE
Aqu1.221622	1	0	1	1	1	1	1	1	1	1	0	0	10	TRUE	TRUE	FALSE	FALSE	TRUE	TRUE
Aqu1.221625	1	0	1	0	1	1	1	0	0	1	0	1	7	TRUE	TRUE	TRUE	FALSE	TRUE	TRUE
Aqu1.222111	1	1	1	0	1	1	1	0	1	1	1	1	10	TRUE	TRUE	TRUE	TRUE	TRUE	TRUE
Aqu1.222139	1	1	1	1	1	1	1	1	1	1	1	1	12	TRUE	TRUE	TRUE	TRUE	TRUE	TRUE
Aqu1.222240	1	0	0	0	0	1	0	0	0	0	0	0	2	TRUE	TRUE	FALSE	FALSE	FALSE	TRUE
Aqu1.222435	1	0	1	1	1	1	1	1	1	1	0	1	11	TRUE	TRUE	TRUE	FALSE	TRUE	TRUE
Aqu1.222457	1	0	0	0	0	1	0	0	0	0	0	0	2	TRUE	TRUE	FALSE	FALSE	FALSE	TRUE
Aqu1.222466	1	0	0	0	0	1	1	0	0	1	0	1	5	TRUE	TRUE	FALSE	FALSE	TRUE	TRUE
Aqu1.222608	1	0	0	0	0	1	0	0	0	0	0	0	2	TRUE	TRUE	FALSE	FALSE	FALSE	TRUE
Aqu1.223167	1	0	0	0	1	1	0	0	1	1	0	0	6	TRUE	TRUE	FALSE	FALSE	TRUE	TRUE
Aqu1.224026	1	0	1	0	1	1	0	0	0	0	0	1	5	TRUE	TRUE	FALSE	FALSE	TRUE	TRUE
Aqu1.224110	1	0	1	0	0	1	0	0	0	0	0	0	3	TRUE	TRUE	FALSE	FALSE	FALSE	TRUE
Aqu1.224334	1	0	1	1	1	1	1	0	1	1	0	0	8	TRUE	TRUE	FALSE	FALSE	TRUE	TRUE
Aqu1.224915	1	1	1	1	1	1	1	1	1	1	1	1	12	TRUE	TRUE	TRUE	TRUE	TRUE	TRUE
Aqu1.225166	1	0	0	0	0	1	1	0	0	0	0	1	4	TRUE	TRUE	FALSE	FALSE	TRUE	TRUE
Aqu1.226070	1	0	0	0	0	1	1	0	1	0	0	0	4	TRUE	TRUE	FALSE	FALSE	TRUE	TRUE
Aqu1.226155	1	0	0	0	0	1	0	0	1	1	0	0	4	TRUE	TRUE	FALSE	FALSE	FALSE	TRUE
Aqu1.226464	1	0	0	0	1	1	1	0	0	1	0	0	5	TRUE	TRUE	FALSE	FALSE	TRUE	TRUE
Aqu1.226592	1	1	1	0	1	1	1	1	1	1	1	0	11	TRUE	TRUE	FALSE	TRUE	TRUE	TRUE
Aqu1.226634	1	0	1	0	1	1	1	0	1	1	0	1	8	TRUE	TRUE	TRUE	FALSE	TRUE	TRUE
Aqu1.227230	1	0	0	1	1	1	1	0	1	0	0	1	8	TRUE	TRUE	FALSE	FALSE	TRUE	TRUE
Aqu1.227535	1	0	0	0	0	1	0	0	0	0	0	0	2	TRUE	TRUE	FALSE	FALSE	FALSE	TRUE
Aqu1.227934	1	0	1	0	1	1	1	0	1	1	0	1	9	TRUE	TRUE	TRUE	FALSE	TRUE	TRUE
Aqu1.228057	1	1	1	1	1	1	1	1	1	1	1	1	12	TRUE	TRUE	TRUE	TRUE	TRUE	TRUE
Aqu1.230282	1	0	0	0	0	1	0	0	0	1	0	1	5	TRUE	TRUE	FALSE	FALSE	FALSE	TRUE
Aqu1.203320	1	0	0	0	0	0	1	0	0	0	0	0	2	TRUE	TRUE	FALSE	FALSE	TRUE	FALSE
Aqu1.203571	1	0	1	0	0	1	1	0	0	1	0	1	7	TRUE	TRUE	FALSE	FALSE	TRUE	TRUE
Aqu1.204679	1	0	1	1	1	1	1	1	1	1	0	1	11	TRUE	TRUE	TRUE	FALSE	TRUE	TRUE
Aqu1.205585	1	1	1	1	1	1	1	1	1	1	1	0	12	TRUE	TRUE	FALSE	TRUE	TRUE	TRUE
Aqu1.207327	1	0	0	0	0	0	1	0	0	0	0	0	2	TRUE	TRUE	FALSE	FALSE	TRUE	FALSE
Aqu1.209081	1	0	0	0	0	0	1	0	0	1	0	1	4	TRUE	TRUE	FALSE	FALSE	TRUE	TRUE
Aqu1.210385	1	1	1	0	0	1	1	0	1	1	1	1	9	TRUE	TRUE	FALSE	TRUE	TRUE	TRUE
Aqu1.210572	1	0	1	0	1	0	1	0	1	1	0	1	7	TRUE	TRUE	FALSE	FALSE	TRUE	TRUE
Aqu1.211075	1	0	1	0	0	0	1	0	1	0	0	1	5	TRUE	TRUE	FALSE	FALSE	TRUE	TRUE
Aqu1.212648	1	0	0	0	0	0	1	0	0	0	0	0	2	TRUE	TRUE	FALSE	FALSE	TRUE	FALSE
Aqu1.215621	1	0	0	0	1	0	1	0	1	1	0	0	5	TRUE	TRUE	FALSE	FALSE	TRUE	TRUE
Aqu1.215879	1	0	0	0	0	1	1	0	1	0	0	0	4	TRUE	TRUE	FALSE	FALSE	TRUE	TRUE
Aqu1.215916	1	0	0	1	1	0	1	0	1	1	0	1	8	TRUE	TRUE	FALSE	FALSE	TRUE	TRUE
Aqu1.215960	1	0	0	0	1	0	1	0	1	1	0	1	6	TRUE	TRUE	FALSE	FALSE	TRUE	TRUE
Aqu1.218018	1	0	0	0	1	0	1	0	1	1	0	0	5	TRUE	TRUE	FALSE	FALSE	TRUE	TRUE
Aqu1.224458	1	0	1	0	1	0	1	0	1	1	0	1	8	TRUE	TRUE	FALSE	FALSE	TRUE	TRUE
Aqu1.226043	1	0	0	0	0	0	1	0	0	0	0	0	2	TRUE	TRUE	FALSE	FALSE	TRUE	FALSE
Aqu1.226177	1	1	1	1	0	0	1	1	0	1	1	1	9	TRUE	TRUE	FALSE	FALSE	TRUE	TRUE
Aqu1.226178	1	0	0	0	0	0	1	1	0	1	0	0	4	TRUE	TRUE	FALSE	FALSE	TRUE	TRUE
Aqu1.226352	1	0	0	1	1	0	1	0	1	1	0	1	8	TRUE	TRUE	FALSE	FALSE	TRUE	TRUE
Aqu1.226637	1	0	1	0	0	1	1	0	1	1	0	1	7	TRUE	TRUE	FALSE	FALSE	TRUE	TRUE
Aqu1.226998	1	0	1	0	0	1	1	0	0	1	0	0	5	TRUE	TRUE	FALSE	FALSE	TRUE	TRUE
Aqu1.228965	1	0	0	0	1	0	1	0	1	1	0	1	6	TRUE	TRUE	FALSE	FALSE	TRUE	TRUE
Aqu1.200170	1	0	0	0	0	0	0	0	1	0	0	0	2	FALSE	TRUE	FALSE	FALSE	FALSE	FALSE
Aqu1.200276	1	0	0	0	0	0	0	0	1	0	0	0	2	FALSE	TRUE	FALSE	FALSE	FALSE	FALSE
Aqu1.200370	1	0	0	0	0	0	0	0	1	0	0	0	2	FALSE	TRUE	FALSE	FALSE	FALSE	FALSE
Aqu1.200786	1	0	1	0	0	0	0	1	1	0	0	0	4	TRUE	TRUE	FALSE	FALSE	FALSE	TRUE
Aqu1.200965	1	0	0	0	0	0	0	0	1	0	0	0	3	FALSE	TRUE	FALSE	FALSE	FALSE	FALSE
Aqu1.201097	1	0	0	0	0	0	0	0	1	0	0	0	2	FALSE	TRUE	FALSE	FALSE	FALSE	FALSE
Aqu1.201203	1	0	0	0	0	0	0	0	1	0	0	0	2	FALSE	TRUE	FALSE	FALSE	FALSE	FALSE
Aqu1.201427	1	0	0	0	0	0	0	0	1	0	0	0	2	FALSE	TRUE	FALSE	FALSE	FALSE	FALSE
Aqu1.201430	1	0	1	0	1	1	1	0	1	1	0	0	7	TRUE	TRUE	FALSE	FALSE	TRUE	TRUE
Aqu1.201522	1	0	0	0	0	0	0	0	1	0	0	0	2	FALSE	TRUE	FALSE	FALSE	FALSE	FALSE
Aqu1.201621	1	1	0	0	0	1	0	0	1	0	1	1	7	TRUE	TRUE	FALSE	TRUE	FALSE	TRUE
Aqu1.201889	1	0	0	0	0	0	0	0	1	0	0	0	2	FALSE	TRUE	FALSE	FALSE	FALSE	FALSE
Aqu1.202072	1	0	1	0	0	0	1	0	1	1	0	1	6	TRUE	TRUE	FALSE	FALSE	TRUE	TRUE
Aqu1.202141	1	0	1	0	1	1	1	0	1	1	0	1	8	TRUE	TRUE	TRUE	FALSE	TRUE	TRUE
Aqu1.202318	1	0	0	0	0	0	0	0	1	0	0	0	2	FALSE	TRUE	FALSE	FALSE	FALSE	FALSE
Aqu1.202376	1	0	0	0	0	0	0	0	1	0	0	0	2	FALSE	TRUE	FALSE	FALSE	FALSE	FALSE
Aqu1.202407	1	0	1	0	1	1	1	0	1	1	0	1	8	TRUE	TRUE	TRUE	FALSE	TRUE	TRUE
Aqu1.202914	1	0	0	0	0	0	0	0	1	0	0	0	2	FALSE	TRUE	FALSE	FALSE	FALSE	FALSE
Aqu1.202964	1	0	0	0	1	0	0	0	1	1	0	1	6	TRUE	TRUE	FALSE	FALSE	TRUE	TRUE
Aqu1.203758	1	0	0	0	0	0	0	0	1	1	0	0	3	TRUE	TRUE	FALSE	FALSE	FALSE	TRUE
Aqu1.203775	1	0	0	0	0	1	0	0	1	0	0	1	4	TRUE	TRUE	FALSE	FALSE	FALSE	TRUE
Aqu1.204148	1	0	1	0	1	1	1	1	1	1	0	1	9	TRUE	TRUE	TRUE	FALSE	TRUE	TRUE
Aqu1.204164	1	0	0	1	1	1	0	0	1	1	0	1	8	TRUE	TRUE	FALSE	FALSE	TRUE	TRUE
Aqu1.204337	1	0	1	0	1	1	1	0	1	1	0	1	8	TRUE	TRUE	TRUE	FALSE	TRUE	TRUE
Aqu1.204491	1	0	1	0	1	1	1	0	1	1	0	1	8	TRUE	TRUE	TRUE	FALSE	TRUE	TRUE
Aqu1.204519	1	0	1	0	1	1	1	0	1	1	0	1	9	TRUE	TRUE	TRUE	FALSE	TRUE	TRUE
Aqu1.205002	1	1	0	0	0	1	0	0	1	1	1	1	8	TRUE	TRUE	FALSE	TRUE	FALSE	TRUE
Aqu1.205163	1	0	0	0	0	0	1	0	1	1	0	1	6	TRUE	TRUE	FALSE	FALSE	TRUE	TRUE
Aqu1.205812	1	0	0	0	0	0	0	1	1	0	0	0	4	FALSE	TRUE	FALSE	FALSE	FALSE	FALSE
Aqu1.205864	1	0	1	1	0	1	1	1	1	1	0	0	9	TRUE	TRUE	FALSE	FALSE	TRUE	TRUE
Aqu1.206145	1	0	0	0	0	0	0	0	1	1	0	0	3	TRUE	TRUE	FALSE	FALSE	FALSE	TRUE
Aqu1.206525	1	0	1	0	0	1	1	0	1	1	0	1	7	TRUE	TRUE	FALSE	FALSE	TRUE	TRUE
Aqu1.206997	1	0	0	0	0	0	0	0	1	0	0	0	2	FALSE	TRUE	FALSE	FALSE	FALSE	FALSE
Aqu1.207068	1	0	0	0	0	0	1	0	1	0	0	1	4	TRUE	TRUE	FALSE	FALSE	TRUE	TRUE
Aqu1.207171	1	0	0	0	0	0	0	0	1	1	0	0	3	TRUE	TRUE	FALSE	FALSE	FALSE	TRUE
Aqu1.207301	1	0	0	0	0	0	0	0	1	0	0	0	2	FALSE	TRUE	FALSE	FALSE	FALSE	FALSE
Aqu1.207539	1	0	1	0	0	1	0	0	1	0	0	0	4	TRUE	TRUE	FALSE	FALSE	FALSE	TRUE
Aqu1.207972	1	0	1	0	0	1	0	0	1	0	0	0	4	TRUE	TRUE	FALSE	FALSE	FALSE	TRUE
Aqu1.208990	1	0	0	0	0	0	0	0	1	0	0	0	2	FALSE	TRUE	FALSE	FALSE	FALSE	FALSE
Aqu1.209616	1	0	0	0	0	0	0	0	1	0	0	0	2	FALSE	TRUE	FALSE	FALSE	FALSE	FALSE
Aqu1.209940	1	0	1	0	0	1	0	0	1	0	0	1	5	TRUE	TRUE	FALSE	FALSE	FALSE	TRUE
Aqu1.210500	1	0	1	0	0	1	0	0	1	0	0	0	4	TRUE	TRUE	FALSE	FALSE	FALSE	TRUE
Aqu1.210566	1	0	1	1	1	0	1	0	1	1	0	1	9	TRUE	TRUE	FALSE	FALSE	TRUE	TRUE
Aqu1.210811	1	0	0	0	0	1	0	0	1	0	0	0	3	TRUE	TRUE	FALSE	FALSE	FALSE	TRUE
Aqu1.211669	1	0	0	0	1	0	1	0	1	1	0	1	7	TRUE	TRUE	FALSE	FALSE	TRUE	TRUE
Aqu1.211749	1	0	0	0	1	0	0	0	1	1	0	1	6	TRUE	TRUE	FALSE	FALSE	TRUE	TRUE
Aqu1.211810	1	0	0	0	0	0	0	0	1	0	0	0	2	FALSE	TRUE	FALSE	FALSE	FALSE	FALSE
Aqu1.211881	1	0	1	0	1	0	0	0	1	1	0	1	6	TRUE	TRUE	FALSE	FALSE	TRUE	TRUE
Aqu1.212002	1	0	0	0	0	0	0	0	1	0	0	0	2	FALSE	TRUE	FALSE	FALSE	FALSE	FALSE
Aqu1.212024	1	0	1	0	0	0	1	0	1	1	0	1	6	TRUE	TRUE	FALSE	FALSE	TRUE	TRUE
Aqu1.212143	1	0	0	0	1	0	0	0	1	1	0	1	6	TRUE	TRUE	FALSE	FALSE	TRUE	TRUE
Aqu1.212144	1	0	0	0	0	0	0	0	1	1	0	0	3	TRUE	TRUE	FALSE	FALSE	FALSE	TRUE
Aqu1.212285	1	1	1	0	1	1	1	0	1	1	1	1	11	TRUE	TRUE	TRUE	TRUE	TRUE	TRUE
Aqu1.212515	1	0	0	1	1	1	1	1	1	1	0	1	9	TRUE	TRUE	FALSE	FALSE	TRUE	TRUE
Aqu1.213368	1	0	0	0	0	0	0	0	1	0	0	0	2	FALSE	TRUE	FALSE	FALSE	FALSE	FALSE
Aqu1.213997	1	0	0	0	0	0	1	0	1	1	0	1	5	TRUE	TRUE	FALSE	FALSE	TRUE	TRUE
Aqu1.214291	1	0	0	0	0	0	0	0	1	1	0	1	4	TRUE	TRUE	FALSE	FALSE	FALSE	TRUE
Aqu1.214749	1	0	0	0	0	0	0	0	1	0	0	0	2	FALSE	TRUE	FALSE	FALSE	FALSE	FALSE
Aqu1.214899	1	0	0	0	0	0	0	0	1	0	0	0	2	FALSE	TRUE	FALSE	FALSE	FALSE	FALSE
Aqu1.215105	1	1	0	0	0	1	0	0	1	0	1	1	7	TRUE	TRUE	FALSE	TRUE	FALSE	TRUE
Aqu1.215109	1	0	1	0	0	1	0	0	1	0	0	0	4	TRUE	TRUE	FALSE	FALSE	FALSE	TRUE
Aqu1.215154	1	0	0	0	0	0	1	0	1	1	0	1	6	TRUE	TRUE	FALSE	FALSE	TRUE	TRUE
Aqu1.215383	1	0	0	0	0	0	0	0	1	0	0	0	2	FALSE	TRUE	FALSE	FALSE	FALSE	FALSE
Aqu1.215456	1	0	1	0	1	0	0	0	1	1	0	1	7	TRUE	TRUE	FALSE	FALSE	TRUE	TRUE
Aqu1.215514	1	0	0	0	0	0	0	0	1	0	0	0	2	FALSE	TRUE	FALSE	FALSE	FALSE	FALSE
Aqu1.215598	1	0	0	0	1	0	0	0	1	1	0	1	5	TRUE	TRUE	FALSE	FALSE	TRUE	TRUE
Aqu1.216267	1	0	0	1	0	0	0	0	1	1	0	1	6	TRUE	TRUE	FALSE	FALSE	FALSE	TRUE
Aqu1.217276	1	1	0	0	0	0	1	0	1	0	1	1	6	TRUE	TRUE	FALSE	TRUE	TRUE	TRUE
Aqu1.217862	1	0	0	0	0	0	0	0	1	0	0	0	2	FALSE	TRUE	FALSE	FALSE	FALSE	FALSE
Aqu1.218001	1	0	0	0	0	0	0	0	1	1	0	0	4	TRUE	TRUE	FALSE	FALSE	FALSE	TRUE
Aqu1.218299	1	0	1	1	0	0	0	0	1	1	0	0	5	TRUE	TRUE	FALSE	FALSE	FALSE	TRUE
Aqu1.220369	1	0	1	0	1	0	0	0	1	0	0	0	4	TRUE	TRUE	FALSE	FALSE	TRUE	TRUE
Aqu1.220619	1	0	0	0	0	0	0	0	1	0	0	0	2	FALSE	TRUE	FALSE	FALSE	FALSE	FALSE
Aqu1.220794	1	1	1	1	1	1	1	1	1	0	1	1	12	TRUE	TRUE	FALSE	TRUE	TRUE	TRUE
Aqu1.220958	1	0	0	0	0	0	0	0	1	0	0	0	2	FALSE	TRUE	FALSE	FALSE	FALSE	FALSE
Aqu1.221011	1	0	1	0	1	1	1	0	1	1	0	1	8	TRUE	TRUE	TRUE	FALSE	TRUE	TRUE
Aqu1.221874	1	0	0	0	0	0	0	0	1	0	0	0	2	FALSE	TRUE	FALSE	FALSE	FALSE	FALSE
Aqu1.222319	1	0	1	1	1	0	0	0	1	1	0	1	8	TRUE	TRUE	FALSE	FALSE	TRUE	TRUE
Aqu1.223412	1	0	0	0	0	0	0	0	1	1	0	0	3	TRUE	TRUE	FALSE	FALSE	FALSE	TRUE
Aqu1.223465	1	0	1	0	1	1	1	0	1	1	0	0	7	TRUE	TRUE	FALSE	FALSE	TRUE	TRUE
Aqu1.224443	1	0	0	0	0	0	0	0	1	1	0	0	3	TRUE	TRUE	FALSE	FALSE	FALSE	TRUE
Aqu1.224667	1	1	1	1	1	0	0	0	1	0	1	0	7	TRUE	TRUE	FALSE	TRUE	TRUE	TRUE
Aqu1.225626	1	1	0	0	0	1	0	0	1	1	1	1	7	TRUE	TRUE	FALSE	TRUE	FALSE	TRUE
Aqu1.225791	1	0	1	0	1	1	1	0	1	1	0	1	8	TRUE	TRUE	TRUE	FALSE	TRUE	TRUE
Aqu1.225981	1	1	0	1	1	0	0	0	1	1	1	1	9	TRUE	TRUE	FALSE	TRUE	TRUE	TRUE
Aqu1.226299	1	0	0	0	0	0	0	0	1	1	0	1	4	TRUE	TRUE	FALSE	FALSE	FALSE	TRUE
Aqu1.226892	1	0	0	0	1	0	0	0	1	1	0	0	4	TRUE	TRUE	FALSE	FALSE	TRUE	TRUE
Aqu1.226949	1	0	0	0	1	0	0	0	1	0	0	1	5	TRUE	TRUE	FALSE	FALSE	TRUE	TRUE
Aqu1.227008	1	0	0	0	0	0	0	0	1	1	0	1	4	TRUE	TRUE	FALSE	FALSE	FALSE	TRUE
Aqu1.228049	1	1	1	1	1	1	1	1	1	1	1	1	12	TRUE	TRUE	TRUE	TRUE	TRUE	TRUE
Aqu1.230186	1	1	0	0	0	0	0	0	1	0	1	1	5	TRUE	TRUE	FALSE	TRUE	FALSE	TRUE
Aqu1.201192	1	0	1	1	1	1	1	1	1	1	0	1	11	TRUE	TRUE	TRUE	FALSE	TRUE	TRUE
Aqu1.201632	1	0	0	0	0	0	0	0	1	0	0	0	3	FALSE	TRUE	FALSE	FALSE	FALSE	FALSE
Aqu1.202592	1	0	0	0	0	0	0	1	0	0	0	0	3	FALSE	TRUE	FALSE	FALSE	FALSE	FALSE
Aqu1.202745	1	0	1	0	1	1	1	0	1	1	0	1	9	TRUE	TRUE	TRUE	FALSE	TRUE	TRUE
Aqu1.202996	1	0	1	0	1	1	1	0	1	1	0	1	9	TRUE	TRUE	TRUE	FALSE	TRUE	TRUE
Aqu1.204038	1	1	1	0	1	1	1	0	1	1	1	1	11	TRUE	TRUE	TRUE	TRUE	TRUE	TRUE
Aqu1.205341	1	0	0	0	0	0	0	0	1	0	0	0	3	FALSE	TRUE	FALSE	FALSE	FALSE	FALSE
Aqu1.205927	1	0	0	0	0	0	0	0	1	0	0	0	3	FALSE	TRUE	FALSE	FALSE	FALSE	FALSE
Aqu1.206543	1	0	0	0	0	0	0	0	0	1	0	0	3	TRUE	TRUE	FALSE	FALSE	FALSE	TRUE
Aqu1.206916	1	0	0	1	1	0	0	0	0	1	0	1	6	TRUE	TRUE	FALSE	FALSE	TRUE	TRUE
Aqu1.207149	1	0	1	0	0	0	0	0	1	1	0	1	6	TRUE	TRUE	FALSE	FALSE	FALSE	TRUE
Aqu1.207986	1	0	0	0	0	0	0	0	1	0	0	0	3	FALSE	TRUE	FALSE	FALSE	FALSE	FALSE
Aqu1.209019	1	0	0	0	0	0	0	0	1	0	0	0	3	FALSE	TRUE	FALSE	FALSE	FALSE	FALSE
Aqu1.212075	1	0	0	0	0	0	0	0	1	0	0	0	3	FALSE	TRUE	FALSE	FALSE	FALSE	FALSE
Aqu1.212172	1	1	0	0	0	0	0	0	0	0	1	1	5	TRUE	TRUE	FALSE	FALSE	FALSE	TRUE
Aqu1.215493	1	0	0	0	0	0	0	0	1	0	0	0	3	FALSE	TRUE	FALSE	FALSE	FALSE	FALSE
Aqu1.218011	1	0	0	0	0	1	0	1	0	0	0	0	4	TRUE	TRUE	FALSE	FALSE	FALSE	TRUE
Aqu1.219769	1	0	0	0	0	0	0	0	1	0	0	0	3	FALSE	TRUE	FALSE	FALSE	FALSE	FALSE
Aqu1.220404	1	0	1	1	1	1	1	1	1	1	0	1	11	TRUE	TRUE	TRUE	FALSE	TRUE	TRUE
Aqu1.221296	1	0	0	0	0	1	0	1	0	0	0	0	4	TRUE	TRUE	FALSE	FALSE	FALSE	TRUE
Aqu1.223241	1	1	1	0	1	1	1	1	1	1	1	1	12	TRUE	TRUE	TRUE	TRUE	TRUE	TRUE
Aqu1.201529	1	0	0	0	0	0	0	0	0	1	0	0	2	TRUE	TRUE	FALSE	FALSE	FALSE	TRUE
Aqu1.201800	1	0	0	0	0	0	0	0	0	1	0	1	3	TRUE	TRUE	FALSE	FALSE	FALSE	TRUE
Aqu1.202281	1	0	0	0	0	0	0	0	1	1	0	1	4	TRUE	TRUE	FALSE	FALSE	FALSE	TRUE
Aqu1.203047	1	0	1	0	1	0	0	0	1	1	0	1	6	TRUE	TRUE	FALSE	FALSE	TRUE	TRUE
Aqu1.211424	1	0	1	0	0	1	1	0	1	1	0	0	6	TRUE	TRUE	FALSE	FALSE	TRUE	TRUE
Aqu1.213861	1	0	0	0	0	0	0	0	1	1	0	0	3	TRUE	TRUE	FALSE	FALSE	FALSE	TRUE
Aqu1.215207	1	0	0	1	0	0	0	0	0	1	0	1	5	TRUE	TRUE	FALSE	FALSE	FALSE	TRUE
Aqu1.216751	1	0	1	0	0	1	1	0	1	1	0	0	6	TRUE	TRUE	FALSE	FALSE	TRUE	TRUE
Aqu1.217568	1	0	0	0	0	1	0	0	0	1	0	0	3	TRUE	TRUE	FALSE	FALSE	FALSE	TRUE
Aqu1.217803	1	0	1	0	0	0	1	0	0	1	0	0	4	TRUE	TRUE	FALSE	FALSE	TRUE	TRUE
Aqu1.222442	1	0	0	0	0	1	0	0	0	1	0	0	3	TRUE	TRUE	FALSE	FALSE	FALSE	TRUE
Aqu1.222888	1	0	0	1	0	0	0	0	0	1	0	1	5	TRUE	TRUE	FALSE	FALSE	FALSE	TRUE
Aqu1.223800	1	0	0	0	0	0	1	0	1	1	0	1	5	TRUE	TRUE	FALSE	FALSE	TRUE	TRUE
Aqu1.225901	1	1	1	1	0	0	1	0	0	1	1	1	9	TRUE	TRUE	FALSE	FALSE	TRUE	TRUE
Aqu1.228274	1	0	1	0	1	1	1	0	1	1	0	1	8	TRUE	TRUE	TRUE	FALSE	TRUE	TRUE
Aqu1.200687	1	0	0	0	0	0	0	0	0	0	0	1	2	TRUE	TRUE	FALSE	FALSE	FALSE	TRUE
Aqu1.200688	1	0	0	0	0	0	0	0	0	0	0	1	2	TRUE	TRUE	FALSE	FALSE	FALSE	TRUE
Aqu1.201112	1	0	0	1	0	0	0	0	0	1	0	1	5	TRUE	TRUE	FALSE	FALSE	FALSE	TRUE
Aqu1.201460	1	0	1	0	1	1	1	0	1	1	0	1	8	TRUE	TRUE	TRUE	FALSE	TRUE	TRUE
Aqu1.202020	1	0	0	0	0	1	0	0	0	0	0	1	3	TRUE	TRUE	FALSE	FALSE	FALSE	TRUE
Aqu1.202054	1	0	0	0	0	0	0	0	1	1	0	1	5	TRUE	TRUE	FALSE	FALSE	FALSE	TRUE
Aqu1.202257	1	0	1	0	0	0	0	0	0	0	0	1	3	TRUE	TRUE	FALSE	FALSE	FALSE	TRUE
Aqu1.202697	1	0	1	0	1	1	1	0	1	1	0	1	9	TRUE	TRUE	TRUE	FALSE	TRUE	TRUE
Aqu1.202862	1	1	0	0	0	1	0	0	1	1	1	1	8	TRUE	TRUE	FALSE	TRUE	FALSE	TRUE
Aqu1.203431	1	0	1	0	0	1	1	0	1	1	0	1	7	TRUE	TRUE	FALSE	FALSE	TRUE	TRUE
Aqu1.203460	1	0	1	0	1	1	1	0	1	1	0	1	9	TRUE	TRUE	TRUE	FALSE	TRUE	TRUE
Aqu1.203908	1	1	0	0	0	0	0	0	0	1	1	1	6	TRUE	TRUE	FALSE	FALSE	FALSE	TRUE
Aqu1.203964	1	0	0	0	0	1	0	0	1	1	0	1	5	TRUE	TRUE	FALSE	FALSE	FALSE	TRUE
Aqu1.203997	1	0	1	1	0	1	1	1	1	1	0	1	10	TRUE	TRUE	FALSE	FALSE	TRUE	TRUE
Aqu1.204224	1	1	1	1	1	1	1	1	1	1	1	1	12	TRUE	TRUE	TRUE	TRUE	TRUE	TRUE
Aqu1.205106	1	0	1	0	1	1	1	0	1	1	0	1	8	TRUE	TRUE	TRUE	FALSE	TRUE	TRUE
Aqu1.206567	1	0	1	0	1	1	1	0	1	1	0	1	9	TRUE	TRUE	TRUE	FALSE	TRUE	TRUE
Aqu1.206803	1	0	0	1	0	0	0	0	0	1	0	1	5	TRUE	TRUE	FALSE	FALSE	FALSE	TRUE
Aqu1.207220	1	1	1	0	1	1	1	1	1	0	1	1	11	TRUE	TRUE	FALSE	TRUE	TRUE	TRUE
Aqu1.208709	1	0	0	0	0	0	0	0	0	0	0	1	2	TRUE	TRUE	FALSE	FALSE	FALSE	TRUE
Aqu1.211285	1	1	1	1	0	1	1	0	1	0	1	1	9	TRUE	TRUE	FALSE	TRUE	TRUE	TRUE
Aqu1.212119	1	1	1	1	0	1	1	1	1	1	1	1	11	TRUE	TRUE	FALSE	TRUE	TRUE	TRUE
Aqu1.213610	1	0	1	0	1	1	1	0	1	1	0	1	9	TRUE	TRUE	TRUE	FALSE	TRUE	TRUE
Aqu1.213992	1	1	0	0	0	1	0	0	0	0	1	1	6	TRUE	TRUE	FALSE	FALSE	FALSE	TRUE
Aqu1.214758	1	0	0	0	1	0	1	0	1	1	0	1	7	TRUE	TRUE	FALSE	FALSE	TRUE	TRUE
Aqu1.215637	1	0	0	0	1	0	1	0	1	1	0	1	7	TRUE	TRUE	FALSE	FALSE	TRUE	TRUE
Aqu1.215852	1	0	1	0	1	1	1	0	1	1	0	1	9	TRUE	TRUE	TRUE	FALSE	TRUE	TRUE
Aqu1.216260	1	1	1	1	0	1	1	0	1	1	1	1	10	TRUE	TRUE	FALSE	TRUE	TRUE	TRUE
Aqu1.216915	1	0	0	0	0	0	0	0	0	0	0	1	2	TRUE	TRUE	FALSE	FALSE	FALSE	TRUE
Aqu1.216934	1	0	1	0	1	1	1	0	1	1	0	1	8	TRUE	TRUE	TRUE	FALSE	TRUE	TRUE
Aqu1.218088	1	1	1	1	1	1	0	1	1	1	1	1	11	TRUE	TRUE	FALSE	TRUE	TRUE	TRUE
Aqu1.218451	1	0	1	0	1	1	1	0	0	1	0	1	7	TRUE	TRUE	TRUE	FALSE	TRUE	TRUE
Aqu1.221055	1	0	0	0	0	0	0	0	1	1	0	1	5	TRUE	TRUE	FALSE	FALSE	FALSE	TRUE
Aqu1.221548	1	0	0	0	1	0	1	0	1	1	0	1	7	TRUE	TRUE	FALSE	FALSE	TRUE	TRUE
Aqu1.222282	1	0	1	0	0	0	1	1	0	0	0	1	6	TRUE	TRUE	FALSE	FALSE	TRUE	TRUE
Aqu1.222366	1	0	1	0	1	1	1	0	1	1	0	1	9	TRUE	TRUE	TRUE	FALSE	TRUE	TRUE
Aqu1.222950	1	0	1	1	1	1	1	0	1	1	0	1	9	TRUE	TRUE	TRUE	FALSE	TRUE	TRUE
Aqu1.223649	1	1	0	0	1	1	1	0	1	1	1	1	10	TRUE	TRUE	FALSE	TRUE	TRUE	TRUE
Aqu1.225292	1	0	0	0	0	1	0	0	0	0	0	1	3	TRUE	TRUE	FALSE	FALSE	FALSE	TRUE
Aqu1.225348	1	1	1	1	0	1	0	0	0	1	1	1	9	TRUE	TRUE	FALSE	FALSE	FALSE	TRUE
Aqu1.226016	1	0	0	0	0	0	0	0	0	1	0	1	4	TRUE	TRUE	FALSE	FALSE	FALSE	TRUE
Aqu1.227054	1	1	1	0	0	1	1	1	1	1	1	1	10	TRUE	TRUE	FALSE	TRUE	TRUE	TRUE
Aqu1.228085	1	1	0	0	1	0	1	0	1	1	1	1	9	TRUE	TRUE	FALSE	TRUE	TRUE	TRUE
Aqu1.228113	1	0	1	1	1	1	1	1	1	1	0	1	11	TRUE	TRUE	TRUE	FALSE	TRUE	TRUE
Aqu1.229877	1	0	1	0	1	1	1	0	1	1	0	1	9	TRUE	TRUE	TRUE	FALSE	TRUE	TRUE
Aqu1.230048	1	0	0	0	0	0	0	0	0	0	0	1	2	TRUE	TRUE	FALSE	FALSE	FALSE	TRUE
jgi|Brafl1|63512|fgenesh2_pg.sc	1	0	1	0	0	0	1	0	1	1	0	1	6	TRUE	TRUE	FALSE	FALSE	TRUE	TRUE
jgi|Brafl1|65207|fgenesh2_pg.sc	1	0	1	0	1	1	1	1	1	1	0	1	9	TRUE	TRUE	TRUE	FALSE	TRUE	TRUE
jgi|Brafl1|66668|fgenesh2_pg.sc	1	0	1	0	0	0	0	1	0	0	0	0	3	TRUE	TRUE	FALSE	FALSE	FALSE	TRUE
jgi|Brafl1|67204|fgenesh2_pg.sc	1	0	1	0	1	1	1	0	1	1	0	1	9	TRUE	TRUE	TRUE	FALSE	TRUE	TRUE
jgi|Brafl1|67332|fgenesh2_pg.sc	1	0	1	0	0	0	0	0	0	1	0	0	3	TRUE	TRUE	FALSE	FALSE	FALSE	TRUE
jgi|Brafl1|67368|fgenesh2_pg.sc	1	0	1	0	1	0	1	0	0	0	0	0	4	TRUE	TRUE	FALSE	FALSE	TRUE	TRUE
jgi|Brafl1|67904|fgenesh2_pg.sc	1	0	1	0	0	0	0	0	0	0	0	0	2	TRUE	TRUE	FALSE	FALSE	FALSE	TRUE
jgi|Brafl1|67987|fgenesh2_pg.sc	1	0	1	1	1	1	1	0	1	1	0	1	9	TRUE	TRUE	TRUE	FALSE	TRUE	TRUE
jgi|Brafl1|68820|fgenesh2_pg.sc	1	0	1	0	0	0	0	0	1	1	0	0	4	TRUE	TRUE	FALSE	FALSE	FALSE	TRUE
jgi|Brafl1|69096|fgenesh2_pg.sc	1	0	1	0	1	1	1	1	1	1	0	1	10	TRUE	TRUE	TRUE	FALSE	TRUE	TRUE
jgi|Brafl1|69880|fgenesh2_pg.sc	1	0	1	0	1	0	0	0	0	0	0	0	3	TRUE	TRUE	FALSE	FALSE	TRUE	TRUE
jgi|Brafl1|69905|fgenesh2_pg.sc	1	0	1	0	0	0	0	0	1	0	0	0	3	TRUE	TRUE	FALSE	FALSE	FALSE	TRUE
jgi|Brafl1|69915|fgenesh2_pg.sc	1	0	1	0	0	0	0	0	1	0	0	0	3	TRUE	TRUE	FALSE	FALSE	FALSE	TRUE
jgi|Brafl1|69940|fgenesh2_pg.sc	1	0	1	0	0	0	0	0	1	1	0	0	4	TRUE	TRUE	FALSE	FALSE	FALSE	TRUE
jgi|Brafl1|69959|fgenesh2_pg.sc	1	0	1	0	0	0	1	0	0	0	0	0	3	TRUE	TRUE	FALSE	FALSE	TRUE	TRUE
jgi|Brafl1|72341|fgenesh2_pg.sc	1	0	1	0	0	0	0	0	0	0	0	0	2	TRUE	TRUE	FALSE	FALSE	FALSE	TRUE
jgi|Brafl1|72520|fgenesh2_pg.sc	1	0	1	1	0	0	1	1	1	1	0	1	8	TRUE	TRUE	FALSE	FALSE	TRUE	TRUE
jgi|Brafl1|73433|fgenesh2_pg.sc	1	0	1	0	1	1	1	0	1	1	0	1	9	TRUE	TRUE	TRUE	FALSE	TRUE	TRUE
jgi|Brafl1|76007|fgenesh2_pg.sc	1	0	1	1	1	1	1	1	1	1	0	1	11	TRUE	TRUE	TRUE	FALSE	TRUE	TRUE
jgi|Brafl1|77313|fgenesh2_pg.sc	1	0	1	0	0	0	0	0	0	0	0	0	2	TRUE	TRUE	FALSE	FALSE	FALSE	TRUE
jgi|Brafl1|77685|fgenesh2_pg.sc	1	0	1	0	1	1	0	0	1	1	0	0	6	TRUE	TRUE	FALSE	FALSE	TRUE	TRUE
jgi|Brafl1|78705|fgenesh2_pg.sc	1	0	1	0	0	0	0	0	0	0	0	0	2	TRUE	TRUE	FALSE	FALSE	FALSE	TRUE
jgi|Brafl1|79085|fgenesh2_pg.sc	1	0	1	1	1	1	1	1	1	1	0	1	11	TRUE	TRUE	TRUE	FALSE	TRUE	TRUE
jgi|Brafl1|79118|fgenesh2_pg.sc	1	0	1	0	1	1	1	0	1	1	0	1	9	TRUE	TRUE	TRUE	FALSE	TRUE	TRUE
jgi|Brafl1|79769|fgenesh2_pg.sc	1	0	1	0	0	0	0	0	0	0	0	0	2	TRUE	TRUE	FALSE	FALSE	FALSE	TRUE
jgi|Brafl1|79876|fgenesh2_pg.sc	1	0	1	0	0	1	0	1	0	1	0	0	6	TRUE	TRUE	FALSE	FALSE	FALSE	TRUE
jgi|Brafl1|79926|fgenesh2_pg.sc	1	0	1	0	0	0	0	0	0	1	0	0	3	TRUE	TRUE	FALSE	FALSE	FALSE	TRUE
jgi|Brafl1|81226|fgenesh2_pg.sc	1	0	1	0	0	0	0	0	1	1	0	0	4	TRUE	TRUE	FALSE	FALSE	FALSE	TRUE
jgi|Brafl1|81607|fgenesh2_pg.sc	1	0	1	0	1	1	1	1	1	1	0	1	9	TRUE	TRUE	TRUE	FALSE	TRUE	TRUE
jgi|Brafl1|81653|fgenesh2_pg.sc	1	0	1	0	0	0	0	0	0	1	0	0	3	TRUE	TRUE	FALSE	FALSE	FALSE	TRUE
jgi|Brafl1|82426|fgenesh2_pg.sc	1	1	1	1	1	1	1	0	1	1	1	1	12	TRUE	TRUE	TRUE	TRUE	TRUE	TRUE
jgi|Brafl1|82913|fgenesh2_pg.sc	1	0	1	0	0	0	0	0	0	1	0	0	3	TRUE	TRUE	FALSE	FALSE	FALSE	TRUE
jgi|Brafl1|83739|fgenesh2_pg.sc	1	0	1	0	1	1	1	0	1	1	0	1	9	TRUE	TRUE	TRUE	FALSE	TRUE	TRUE
jgi|Brafl1|84703|fgenesh2_pg.sc	1	0	1	0	1	1	1	0	1	1	0	1	9	TRUE	TRUE	TRUE	FALSE	TRUE	TRUE
jgi|Brafl1|85070|fgenesh2_pg.sc	1	0	1	0	1	1	1	0	1	1	0	1	9	TRUE	TRUE	TRUE	FALSE	TRUE	TRUE
jgi|Brafl1|85744|fgenesh2_pg.sc	1	1	1	0	0	0	0	0	0	0	1	0	4	TRUE	TRUE	FALSE	FALSE	FALSE	TRUE
jgi|Brafl1|85827|fgenesh2_pg.sc	1	0	1	1	1	1	1	1	1	1	0	1	11	TRUE	TRUE	TRUE	FALSE	TRUE	TRUE
jgi|Brafl1|86305|fgenesh2_pg.sc	1	0	1	0	1	1	1	0	1	1	0	1	8	TRUE	TRUE	TRUE	FALSE	TRUE	TRUE
jgi|Brafl1|87290|fgenesh2_pg.sc	1	0	1	0	1	1	1	0	1	1	0	1	9	TRUE	TRUE	TRUE	FALSE	TRUE	TRUE
jgi|Brafl1|87294|fgenesh2_pg.sc	1	0	1	1	1	1	1	0	1	1	0	1	10	TRUE	TRUE	TRUE	FALSE	TRUE	TRUE
jgi|Brafl1|87311|fgenesh2_pg.sc	1	0	1	1	1	1	1	1	1	1	0	1	11	TRUE	TRUE	TRUE	FALSE	TRUE	TRUE
jgi|Brafl1|87335|fgenesh2_pg.sc	1	0	1	1	1	1	1	0	1	1	0	1	10	TRUE	TRUE	TRUE	FALSE	TRUE	TRUE
jgi|Brafl1|87627|fgenesh2_pg.sc	1	0	1	0	0	0	1	0	0	1	0	0	4	TRUE	TRUE	FALSE	FALSE	TRUE	TRUE
jgi|Brafl1|89030|fgenesh2_pg.sc	1	1	1	0	1	0	1	1	0	1	1	1	10	TRUE	TRUE	FALSE	FALSE	TRUE	TRUE
jgi|Brafl1|89729|fgenesh2_pg.sc	1	0	1	0	1	1	1	0	1	1	0	1	8	TRUE	TRUE	TRUE	FALSE	TRUE	TRUE
jgi|Brafl1|90118|fgenesh2_pg.sc	1	0	1	0	0	1	0	0	0	0	0	0	3	TRUE	TRUE	FALSE	FALSE	FALSE	TRUE
jgi|Brafl1|90562|fgenesh2_pg.sc	1	0	1	0	1	1	1	0	1	1	0	1	8	TRUE	TRUE	TRUE	FALSE	TRUE	TRUE
jgi|Brafl1|91517|fgenesh2_pg.sc	1	1	1	0	1	1	1	1	1	1	1	1	12	TRUE	TRUE	TRUE	TRUE	TRUE	TRUE
jgi|Brafl1|94603|fgenesh2_pg.sc	1	0	1	0	0	1	0	0	0	1	0	0	5	TRUE	TRUE	FALSE	FALSE	FALSE	TRUE
jgi|Brafl1|94615|fgenesh2_pg.sc	1	1	1	0	1	1	1	0	0	0	1	1	9	TRUE	TRUE	FALSE	FALSE	TRUE	TRUE
jgi|Brafl1|94674|fgenesh2_pg.sc	1	0	1	0	1	0	0	0	0	0	0	0	3	TRUE	TRUE	FALSE	FALSE	TRUE	TRUE
jgi|Brafl1|94920|fgenesh2_pg.sc	1	0	1	0	0	0	0	0	0	0	0	0	2	TRUE	TRUE	FALSE	FALSE	FALSE	TRUE
jgi|Brafl1|95057|fgenesh2_pg.sc	1	0	1	0	0	0	0	0	0	1	0	0	4	TRUE	TRUE	FALSE	FALSE	FALSE	TRUE
jgi|Brafl1|95142|fgenesh2_pg.sc	1	0	1	0	0	0	0	0	0	1	0	0	3	TRUE	TRUE	FALSE	FALSE	FALSE	TRUE
jgi|Brafl1|95237|fgenesh2_pg.sc	1	0	1	0	0	0	0	0	0	0	0	0	2	TRUE	TRUE	FALSE	FALSE	FALSE	TRUE
jgi|Brafl1|95347|fgenesh2_pg.sc	1	0	1	0	0	0	0	0	0	0	0	0	2	TRUE	TRUE	FALSE	FALSE	FALSE	TRUE
jgi|Brafl1|97293|fgenesh2_pg.sc	1	0	1	0	0	0	0	0	0	0	0	0	2	TRUE	TRUE	FALSE	FALSE	FALSE	TRUE
jgi|Brafl1|97337|fgenesh2_pg.sc	1	0	1	0	0	0	1	1	1	1	0	1	7	TRUE	TRUE	FALSE	FALSE	TRUE	TRUE
jgi|Brafl1|97342|fgenesh2_pg.sc	1	1	1	1	1	1	1	0	1	1	1	1	12	TRUE	TRUE	TRUE	TRUE	TRUE	TRUE
jgi|Brafl1|98008|fgenesh2_pg.sc	1	0	1	0	0	1	0	0	0	1	0	1	6	TRUE	TRUE	FALSE	FALSE	FALSE	TRUE
jgi|Brafl1|99223|fgenesh2_pg.sc	1	0	1	0	1	1	1	0	1	1	0	1	9	TRUE	TRUE	TRUE	FALSE	TRUE	TRUE
jgi|Brafl1|100178|fgenesh2_pg.s	1	0	1	0	1	1	1	0	1	1	0	1	9	TRUE	TRUE	TRUE	FALSE	TRUE	TRUE
jgi|Brafl1|102296|fgenesh2_pg.s	1	0	1	1	0	0	0	0	1	0	0	0	5	TRUE	TRUE	FALSE	FALSE	FALSE	TRUE
jgi|Brafl1|102826|fgenesh2_pg.s	1	0	1	0	0	0	0	0	0	1	0	0	3	TRUE	TRUE	FALSE	FALSE	FALSE	TRUE
jgi|Brafl1|105130|fgenesh2_pg.s	1	1	1	0	1	1	1	1	1	1	1	1	12	TRUE	TRUE	TRUE	TRUE	TRUE	TRUE
jgi|Brafl1|105686|fgenesh2_pg.s	1	0	1	0	0	1	1	0	1	1	0	0	7	TRUE	TRUE	FALSE	FALSE	TRUE	TRUE
jgi|Brafl1|106292|fgenesh2_pg.s	1	0	1	0	0	0	0	0	1	0	0	0	3	TRUE	TRUE	FALSE	FALSE	FALSE	TRUE
jgi|Brafl1|106467|fgenesh2_pg.s	1	0	1	0	0	0	0	0	1	0	0	0	3	TRUE	TRUE	FALSE	FALSE	FALSE	TRUE
jgi|Brafl1|106674|fgenesh2_pg.s	1	0	1	0	0	0	1	1	1	1	0	1	7	TRUE	TRUE	FALSE	FALSE	TRUE	TRUE
jgi|Brafl1|106856|fgenesh2_pg.s	1	0	1	0	0	1	1	0	1	1	0	1	8	TRUE	TRUE	FALSE	FALSE	TRUE	TRUE
jgi|Brafl1|107346|fgenesh2_pg.s	1	0	1	0	1	1	1	0	1	1	0	1	9	TRUE	TRUE	TRUE	FALSE	TRUE	TRUE
jgi|Brafl1|107513|fgenesh2_pg.s	1	0	1	0	0	1	1	0	1	1	0	1	8	TRUE	TRUE	FALSE	FALSE	TRUE	TRUE
jgi|Brafl1|108433|fgenesh2_pg.s	1	0	1	0	0	0	1	0	1	1	0	0	5	TRUE	TRUE	FALSE	FALSE	TRUE	TRUE
jgi|Brafl1|109587|fgenesh2_pg.s	1	0	1	0	0	1	0	0	1	0	0	0	4	TRUE	TRUE	FALSE	FALSE	FALSE	TRUE
jgi|Brafl1|110007|fgenesh2_pg.s	1	0	1	0	0	0	0	0	0	0	0	0	2	TRUE	TRUE	FALSE	FALSE	FALSE	TRUE
jgi|Brafl1|110624|fgenesh2_pg.s	1	0	1	0	0	0	0	0	1	0	0	0	3	TRUE	TRUE	FALSE	FALSE	FALSE	TRUE
jgi|Brafl1|111070|fgenesh2_pg.s	1	0	1	0	0	0	0	0	1	0	0	1	4	TRUE	TRUE	FALSE	FALSE	FALSE	TRUE
jgi|Brafl1|111243|fgenesh2_pg.s	1	0	1	0	1	1	0	0	1	1	0	1	7	TRUE	TRUE	FALSE	FALSE	TRUE	TRUE
jgi|Brafl1|121722|estExt_fgenes	1	0	1	0	0	0	0	0	1	1	0	0	4	TRUE	TRUE	FALSE	FALSE	FALSE	TRUE
jgi|Brafl1|122752|estExt_fgenes	1	0	1	0	0	0	1	0	0	1	0	1	5	TRUE	TRUE	FALSE	FALSE	TRUE	TRUE
jgi|Brafl1|124615|estExt_fgenes	1	0	1	1	0	0	1	1	0	0	0	1	6	TRUE	TRUE	FALSE	FALSE	TRUE	TRUE
jgi|Brafl1|150821|gw.592.15.1	1	0	1	1	1	1	1	0	1	1	0	1	10	TRUE	TRUE	TRUE	FALSE	TRUE	TRUE
jgi|Brafl1|162364|gw.353.39.1	1	0	1	0	1	1	1	0	1	1	0	1	9	TRUE	TRUE	TRUE	FALSE	TRUE	TRUE
jgi|Brafl1|168966|gw.4.215.1	1	0	1	0	1	1	1	1	1	1	0	1	10	TRUE	TRUE	TRUE	FALSE	TRUE	TRUE
jgi|Brafl1|170987|gw.3.227.1	1	0	1	0	0	1	0	0	1	1	0	1	6	TRUE	TRUE	FALSE	FALSE	FALSE	TRUE
jgi|Brafl1|172315|gw.7.338.1	1	0	1	0	1	1	1	0	1	1	0	1	9	TRUE	TRUE	TRUE	FALSE	TRUE	TRUE
jgi|Brafl1|178010|gw.694.4.1	1	1	1	0	1	0	1	1	1	1	1	1	11	TRUE	TRUE	FALSE	TRUE	TRUE	TRUE
jgi|Brafl1|203324|e_gw.10.391.1	1	0	1	1	1	1	1	1	1	1	0	1	11	TRUE	TRUE	TRUE	FALSE	TRUE	TRUE
jgi|Brafl1|207164|e_gw.32.365.1	1	0	1	0	1	1	1	0	1	1	0	1	8	TRUE	TRUE	TRUE	FALSE	TRUE	TRUE
jgi|Brafl1|208783|e_gw.37.257.1	1	0	1	0	1	1	1	0	1	1	0	1	9	TRUE	TRUE	TRUE	FALSE	TRUE	TRUE
jgi|Brafl1|218480|e_gw.74.190.1	1	0	1	0	1	1	1	0	1	1	0	1	9	TRUE	TRUE	TRUE	FALSE	TRUE	TRUE
jgi|Brafl1|219084|e_gw.77.123.1	1	0	1	0	1	1	0	0	1	1	0	1	7	TRUE	TRUE	FALSE	FALSE	TRUE	TRUE
jgi|Brafl1|222582|e_gw.93.82.1	1	0	1	1	1	1	1	1	1	1	0	1	11	TRUE	TRUE	TRUE	FALSE	TRUE	TRUE
jgi|Brafl1|222772|e_gw.93.145.1	1	1	1	0	1	1	1	0	1	1	1	1	10	TRUE	TRUE	TRUE	TRUE	TRUE	TRUE
jgi|Brafl1|223677|e_gw.97.96.1	1	0	1	0	1	1	1	1	1	1	0	1	10	TRUE	TRUE	TRUE	FALSE	TRUE	TRUE
jgi|Brafl1|226091|e_gw.111.64.1	1	1	1	0	1	1	1	1	1	1	1	1	12	TRUE	TRUE	TRUE	TRUE	TRUE	TRUE
jgi|Brafl1|234060|e_gw.309.81.1	1	0	1	0	0	1	1	0	1	1	0	1	8	TRUE	TRUE	FALSE	FALSE	TRUE	TRUE
jgi|Brafl1|236053|e_gw.331.47.1	1	0	1	0	1	1	1	0	1	1	0	0	7	TRUE	TRUE	FALSE	FALSE	TRUE	TRUE
jgi|Brafl1|238821|e_gw.360.28.1	1	0	1	1	1	1	1	0	1	1	0	1	10	TRUE	TRUE	TRUE	FALSE	TRUE	TRUE
jgi|Brafl1|242763|e_gw.415.32.1	1	0	1	0	0	1	0	0	1	0	0	0	4	TRUE	TRUE	FALSE	FALSE	FALSE	TRUE
jgi|Brafl1|242967|e_gw.419.14.1	1	0	1	0	1	1	1	1	1	1	0	1	9	TRUE	TRUE	TRUE	FALSE	TRUE	TRUE
jgi|Brafl1|245684|e_gw.458.50.1	1	1	1	1	0	1	1	1	1	1	1	1	11	TRUE	TRUE	FALSE	TRUE	TRUE	TRUE
jgi|Brafl1|247500|e_gw.492.33.1	1	0	1	0	0	1	0	0	0	0	0	0	3	TRUE	TRUE	FALSE	FALSE	FALSE	TRUE
jgi|Brafl1|248088|e_gw.506.28.1	1	0	1	0	0	0	1	1	0	0	0	0	5	TRUE	TRUE	FALSE	FALSE	TRUE	TRUE
jgi|Brafl1|249367|e_gw.534.15.1	1	0	1	0	1	1	1	0	1	1	0	1	9	TRUE	TRUE	TRUE	FALSE	TRUE	TRUE
jgi|Brafl1|252078|e_gw.604.14.1	1	0	1	0	1	1	1	0	1	1	0	1	9	TRUE	TRUE	TRUE	FALSE	TRUE	TRUE
jgi|Brafl1|288572|estExt_gwp.C_	1	0	1	1	1	1	1	0	0	1	0	0	7	TRUE	TRUE	FALSE	FALSE	TRUE	TRUE
jgi|Brafl1|69369|fgenesh2_pg.sc	0	0	1	1	0	0	1	0	0	0	0	0	3	TRUE	FALSE	FALSE	FALSE	TRUE	TRUE
jgi|Brafl1|77150|fgenesh2_pg.sc	0	0	1	1	1	1	1	1	1	1	0	1	9	TRUE	TRUE	TRUE	FALSE	TRUE	TRUE
jgi|Brafl1|78148|fgenesh2_pg.sc	0	0	1	1	0	1	1	0	0	1	0	1	6	TRUE	FALSE	FALSE	FALSE	TRUE	TRUE
jgi|Brafl1|84000|fgenesh2_pg.sc	1	1	1	1	1	1	1	0	1	1	1	1	11	TRUE	TRUE	TRUE	TRUE	TRUE	TRUE
jgi|Brafl1|92163|fgenesh2_pg.sc	1	0	1	1	1	1	1	0	1	1	0	1	9	TRUE	TRUE	TRUE	FALSE	TRUE	TRUE
jgi|Brafl1|99700|fgenesh2_pg.sc	0	0	1	1	1	1	1	0	0	0	0	1	6	TRUE	FALSE	FALSE	FALSE	TRUE	TRUE
jgi|Brafl1|101301|fgenesh2_pg.s	1	0	1	1	1	1	1	1	1	1	0	1	11	TRUE	TRUE	TRUE	FALSE	TRUE	TRUE
jgi|Brafl1|105173|fgenesh2_pg.s	1	0	1	1	0	1	0	1	1	0	0	0	6	TRUE	TRUE	FALSE	FALSE	FALSE	TRUE
jgi|Brafl1|105186|fgenesh2_pg.s	0	0	1	1	0	0	0	0	0	1	0	0	3	TRUE	FALSE	FALSE	FALSE	FALSE	TRUE
jgi|Brafl1|109258|fgenesh2_pg.s	1	1	1	1	0	1	1	1	1	1	1	1	11	TRUE	TRUE	FALSE	TRUE	TRUE	TRUE
jgi|Brafl1|111519|fgenesh2_pg.s	1	0	1	1	0	1	1	0	1	1	0	1	9	TRUE	TRUE	FALSE	FALSE	TRUE	TRUE
jgi|Brafl1|121210|estExt_fgenes	0	0	1	1	0	0	0	1	0	0	0	0	3	TRUE	FALSE	FALSE	FALSE	FALSE	TRUE
jgi|Brafl1|125784|estExt_fgenes	1	0	1	1	1	1	1	1	1	1	0	1	11	TRUE	TRUE	TRUE	FALSE	TRUE	TRUE
jgi|Brafl1|126156|estExt_fgenes	0	0	1	1	0	0	0	0	0	0	0	0	2	TRUE	FALSE	FALSE	FALSE	FALSE	TRUE
jgi|Brafl1|206018|e_gw.28.298.1	0	0	1	1	0	0	0	0	0	0	0	1	3	TRUE	FALSE	FALSE	FALSE	FALSE	TRUE
jgi|Brafl1|238475|e_gw.356.38.1	1	1	1	1	1	1	1	1	1	1	1	1	12	TRUE	TRUE	TRUE	TRUE	TRUE	TRUE
jgi|Brafl1|276319|estExt_gwp.C_	1	1	1	1	1	1	1	0	1	1	1	1	12	TRUE	TRUE	TRUE	TRUE	TRUE	TRUE
jgi|Brafl1|284423|estExt_gwp.C_	1	0	1	1	1	1	1	0	1	1	0	1	9	TRUE	TRUE	TRUE	FALSE	TRUE	TRUE
jgi|Brafl1|66954|fgenesh2_pg.sc	0	0	1	0	1	0	0	0	0	0	0	0	2	TRUE	FALSE	FALSE	FALSE	TRUE	TRUE
jgi|Brafl1|67289|fgenesh2_pg.sc	0	0	1	0	1	0	0	0	0	0	0	0	2	TRUE	FALSE	FALSE	FALSE	TRUE	TRUE
jgi|Brafl1|67669|fgenesh2_pg.sc	0	0	1	0	1	0	0	0	0	0	0	0	2	TRUE	FALSE	FALSE	FALSE	TRUE	TRUE
jgi|Brafl1|69906|fgenesh2_pg.sc	0	0	1	0	1	0	0	0	1	1	0	0	4	TRUE	TRUE	FALSE	FALSE	TRUE	TRUE
jgi|Brafl1|71034|fgenesh2_pg.sc	0	0	1	0	1	0	0	0	1	0	0	0	3	TRUE	TRUE	FALSE	FALSE	TRUE	TRUE
jgi|Brafl1|72281|fgenesh2_pg.sc	0	0	1	0	1	1	1	1	1	1	0	1	9	TRUE	TRUE	TRUE	FALSE	TRUE	TRUE
jgi|Brafl1|72797|fgenesh2_pg.sc	0	0	1	0	1	0	0	0	0	0	0	0	2	TRUE	FALSE	FALSE	FALSE	TRUE	TRUE
jgi|Brafl1|74265|fgenesh2_pg.sc	0	0	1	0	1	0	1	0	1	1	0	1	6	TRUE	TRUE	FALSE	FALSE	TRUE	TRUE
jgi|Brafl1|76914|fgenesh2_pg.sc	0	0	1	0	1	0	0	0	0	1	0	0	3	TRUE	FALSE	FALSE	FALSE	TRUE	TRUE
jgi|Brafl1|77333|fgenesh2_pg.sc	0	0	1	0	1	0	1	0	0	1	0	0	4	TRUE	FALSE	FALSE	FALSE	TRUE	TRUE
jgi|Brafl1|78197|fgenesh2_pg.sc	0	0	1	0	1	0	0	0	0	0	0	0	2	TRUE	FALSE	FALSE	FALSE	TRUE	TRUE
jgi|Brafl1|78981|fgenesh2_pg.sc	0	0	1	0	1	0	0	0	1	0	0	0	3	TRUE	TRUE	FALSE	FALSE	TRUE	TRUE
jgi|Brafl1|79950|fgenesh2_pg.sc	0	0	1	0	1	0	0	0	0	0	0	0	2	TRUE	FALSE	FALSE	FALSE	TRUE	TRUE
jgi|Brafl1|84893|fgenesh2_pg.sc	0	0	1	0	1	1	1	0	1	1	0	1	7	TRUE	TRUE	TRUE	FALSE	TRUE	TRUE
jgi|Brafl1|85887|fgenesh2_pg.sc	0	0	1	0	1	1	1	0	1	1	0	1	7	TRUE	TRUE	TRUE	FALSE	TRUE	TRUE
jgi|Brafl1|86496|fgenesh2_pg.sc	1	0	1	0	1	1	0	1	1	1	0	1	9	TRUE	TRUE	FALSE	FALSE	TRUE	TRUE
jgi|Brafl1|89961|fgenesh2_pg.sc	0	0	1	0	1	0	1	0	1	1	0	0	5	TRUE	TRUE	FALSE	FALSE	TRUE	TRUE
jgi|Brafl1|91769|fgenesh2_pg.sc	0	0	1	0	1	0	0	0	1	1	0	0	4	TRUE	TRUE	FALSE	FALSE	TRUE	TRUE
jgi|Brafl1|92154|fgenesh2_pg.sc	0	0	1	0	1	0	0	0	0	0	0	0	2	TRUE	FALSE	FALSE	FALSE	TRUE	TRUE
jgi|Brafl1|95538|fgenesh2_pg.sc	0	0	1	0	1	0	0	0	0	0	0	0	2	TRUE	FALSE	FALSE	FALSE	TRUE	TRUE
jgi|Brafl1|96983|fgenesh2_pg.sc	0	0	1	0	1	0	1	0	1	0	0	0	5	TRUE	TRUE	FALSE	FALSE	TRUE	TRUE
jgi|Brafl1|100540|fgenesh2_pg.s	0	0	1	0	1	0	0	0	0	0	0	0	3	TRUE	FALSE	FALSE	FALSE	TRUE	TRUE
jgi|Brafl1|103706|fgenesh2_pg.s	0	0	1	0	1	1	1	0	0	0	0	1	5	TRUE	FALSE	FALSE	FALSE	TRUE	TRUE
jgi|Brafl1|104993|fgenesh2_pg.s	0	0	1	0	1	0	0	0	0	1	0	0	3	TRUE	FALSE	FALSE	FALSE	TRUE	TRUE
jgi|Brafl1|105542|fgenesh2_pg.s	0	0	1	0	1	0	0	0	0	0	0	0	2	TRUE	FALSE	FALSE	FALSE	TRUE	TRUE
jgi|Brafl1|108333|fgenesh2_pg.s	1	0	1	0	1	1	1	0	1	1	0	1	9	TRUE	TRUE	TRUE	FALSE	TRUE	TRUE
jgi|Brafl1|110230|fgenesh2_pg.s	1	0	1	0	1	0	1	0	0	1	0	0	5	TRUE	TRUE	FALSE	FALSE	TRUE	TRUE
jgi|Brafl1|110390|fgenesh2_pg.s	0	0	1	0	1	0	0	0	0	0	0	0	2	TRUE	FALSE	FALSE	FALSE	TRUE	TRUE
jgi|Brafl1|112565|fgenesh2_pg.s	1	1	1	1	1	1	1	1	1	0	1	1	12	TRUE	TRUE	FALSE	TRUE	TRUE	TRUE
jgi|Brafl1|112578|fgenesh2_pg.s	0	0	1	0	1	0	0	0	0	0	0	0	2	TRUE	FALSE	FALSE	FALSE	TRUE	TRUE
jgi|Brafl1|112662|fgenesh2_pg.s	1	1	1	0	1	1	1	0	1	1	1	1	10	TRUE	TRUE	TRUE	TRUE	TRUE	TRUE
jgi|Brafl1|112999|fgenesh2_pg.s	0	0	1	0	1	1	0	0	1	1	0	1	6	TRUE	TRUE	FALSE	FALSE	TRUE	TRUE
jgi|Brafl1|117408|estExt_fgenes	0	0	1	0	1	0	0	0	0	0	0	0	3	TRUE	FALSE	FALSE	FALSE	TRUE	TRUE
jgi|Brafl1|119099|estExt_fgenes	0	0	1	0	1	1	0	0	1	0	0	0	5	TRUE	TRUE	FALSE	FALSE	TRUE	TRUE
jgi|Brafl1|123508|estExt_fgenes	1	0	1	0	1	1	1	0	0	1	0	1	7	TRUE	TRUE	TRUE	FALSE	TRUE	TRUE
jgi|Brafl1|132915|estExt_fgenes	1	0	1	0	1	1	1	1	0	1	0	0	7	TRUE	TRUE	FALSE	FALSE	TRUE	TRUE
jgi|Brafl1|140019|gw.561.4.1	1	0	1	1	1	1	1	0	1	1	0	1	10	TRUE	TRUE	TRUE	FALSE	TRUE	TRUE
jgi|Brafl1|142469|gw.978.1.1	0	0	1	0	1	1	1	1	1	1	0	1	8	TRUE	TRUE	TRUE	FALSE	TRUE	TRUE
jgi|Brafl1|160545|gw.276.53.1	1	0	1	0	1	1	1	1	1	1	0	1	10	TRUE	TRUE	TRUE	FALSE	TRUE	TRUE
jgi|Brafl1|163439|gw.110.85.1	1	0	1	0	1	1	1	1	1	1	0	1	9	TRUE	TRUE	TRUE	FALSE	TRUE	TRUE
jgi|Brafl1|177451|gw.248.63.1	0	0	1	0	1	1	1	1	1	1	0	1	9	TRUE	TRUE	TRUE	FALSE	TRUE	TRUE
jgi|Brafl1|202884|e_gw.9.380.1	0	0	1	0	1	1	1	1	1	1	0	1	9	TRUE	TRUE	TRUE	FALSE	TRUE	TRUE
jgi|Brafl1|211908|e_gw.46.144.1	1	0	1	1	1	1	1	0	1	1	0	1	10	TRUE	TRUE	TRUE	FALSE	TRUE	TRUE
jgi|Brafl1|224317|e_gw.101.153.	1	0	1	0	1	1	1	0	1	1	0	1	9	TRUE	TRUE	TRUE	FALSE	TRUE	TRUE
jgi|Brafl1|224809|e_gw.104.58.1	0	0	1	0	1	1	1	0	1	1	0	1	7	TRUE	TRUE	TRUE	FALSE	TRUE	TRUE
jgi|Brafl1|225575|e_gw.108.18.1	1	1	1	0	1	1	1	1	1	1	1	1	11	TRUE	TRUE	TRUE	TRUE	TRUE	TRUE
jgi|Brafl1|234485|e_gw.315.75.1	0	0	1	0	1	1	1	1	1	1	0	1	8	TRUE	TRUE	TRUE	FALSE	TRUE	TRUE
jgi|Brafl1|257509|e_gw.860.16.1	1	0	1	0	1	1	1	0	1	1	0	1	8	TRUE	TRUE	TRUE	FALSE	TRUE	TRUE
jgi|Brafl1|61678|fgenesh2_pm.sc	0	0	1	0	0	1	0	0	0	1	0	0	3	TRUE	FALSE	FALSE	FALSE	FALSE	TRUE
jgi|Brafl1|63727|fgenesh2_pg.sc	0	0	1	1	0	1	1	0	0	0	0	0	4	TRUE	FALSE	FALSE	FALSE	TRUE	TRUE
jgi|Brafl1|64189|fgenesh2_pg.sc	0	0	1	0	0	1	0	0	0	0	0	0	2	TRUE	FALSE	FALSE	FALSE	FALSE	TRUE
jgi|Brafl1|64528|fgenesh2_pg.sc	0	0	1	0	0	1	0	0	0	0	0	0	2	TRUE	FALSE	FALSE	FALSE	FALSE	TRUE
jgi|Brafl1|64721|fgenesh2_pg.sc	0	0	1	0	0	1	0	0	0	0	0	0	2	TRUE	FALSE	FALSE	FALSE	FALSE	TRUE
jgi|Brafl1|65772|fgenesh2_pg.sc	0	0	1	0	0	1	0	0	0	0	0	0	2	TRUE	FALSE	FALSE	FALSE	FALSE	TRUE
jgi|Brafl1|65973|fgenesh2_pg.sc	0	0	1	0	0	1	0	0	0	0	0	0	2	TRUE	FALSE	FALSE	FALSE	FALSE	TRUE
jgi|Brafl1|66228|fgenesh2_pg.sc	0	0	1	0	0	1	0	0	0	0	0	0	2	TRUE	FALSE	FALSE	FALSE	FALSE	TRUE
jgi|Brafl1|67490|fgenesh2_pg.sc	1	0	1	1	1	1	1	1	1	1	0	1	11	TRUE	TRUE	TRUE	FALSE	TRUE	TRUE
jgi|Brafl1|67633|fgenesh2_pg.sc	0	0	1	0	0	1	0	0	1	0	0	0	3	TRUE	TRUE	FALSE	FALSE	FALSE	TRUE
jgi|Brafl1|67877|fgenesh2_pg.sc	0	0	1	0	1	1	1	1	1	1	0	1	8	TRUE	TRUE	TRUE	FALSE	TRUE	TRUE
jgi|Brafl1|68120|fgenesh2_pg.sc	0	0	1	0	1	1	0	0	0	1	0	0	4	TRUE	FALSE	FALSE	FALSE	TRUE	TRUE
jgi|Brafl1|68173|fgenesh2_pg.sc	0	0	1	0	0	1	0	0	1	0	0	0	3	TRUE	TRUE	FALSE	FALSE	FALSE	TRUE
jgi|Brafl1|68222|fgenesh2_pg.sc	1	0	1	0	0	1	0	0	0	0	0	0	3	TRUE	TRUE	FALSE	FALSE	FALSE	TRUE
jgi|Brafl1|68619|fgenesh2_pg.sc	0	0	1	0	0	1	0	0	0	0	0	0	2	TRUE	FALSE	FALSE	FALSE	FALSE	TRUE
jgi|Brafl1|68947|fgenesh2_pg.sc	1	0	1	1	1	1	1	1	1	1	0	1	11	TRUE	TRUE	TRUE	FALSE	TRUE	TRUE
jgi|Brafl1|69356|fgenesh2_pg.sc	1	0	1	1	1	1	1	1	1	1	0	1	11	TRUE	TRUE	TRUE	FALSE	TRUE	TRUE
jgi|Brafl1|69379|fgenesh2_pg.sc	1	0	1	1	1	1	1	1	1	1	0	1	11	TRUE	TRUE	TRUE	FALSE	TRUE	TRUE
jgi|Brafl1|69733|fgenesh2_pg.sc	0	0	1	0	0	1	0	0	0	0	0	0	2	TRUE	FALSE	FALSE	FALSE	FALSE	TRUE
jgi|Brafl1|71085|fgenesh2_pg.sc	0	0	1	1	0	1	1	0	1	0	0	1	6	TRUE	TRUE	FALSE	FALSE	TRUE	TRUE
jgi|Brafl1|71301|fgenesh2_pg.sc	0	0	1	0	1	1	1	0	1	1	0	1	8	TRUE	TRUE	TRUE	FALSE	TRUE	TRUE
jgi|Brafl1|71374|fgenesh2_pg.sc	1	0	1	1	1	1	1	1	1	1	0	1	10	TRUE	TRUE	TRUE	FALSE	TRUE	TRUE
jgi|Brafl1|71519|fgenesh2_pg.sc	0	0	1	0	0	1	0	0	1	1	0	1	5	TRUE	TRUE	FALSE	FALSE	FALSE	TRUE
jgi|Brafl1|71606|fgenesh2_pg.sc	0	0	1	0	0	1	0	0	0	0	0	0	2	TRUE	FALSE	FALSE	FALSE	FALSE	TRUE
jgi|Brafl1|72039|fgenesh2_pg.sc	1	0	1	1	1	1	1	1	1	1	0	1	11	TRUE	TRUE	TRUE	FALSE	TRUE	TRUE
jgi|Brafl1|72638|fgenesh2_pg.sc	0	0	1	0	0	1	0	0	0	1	0	0	4	TRUE	FALSE	FALSE	FALSE	FALSE	TRUE
jgi|Brafl1|72763|fgenesh2_pg.sc	0	0	1	0	1	1	1	0	1	1	0	1	7	TRUE	TRUE	TRUE	FALSE	TRUE	TRUE
jgi|Brafl1|73584|fgenesh2_pg.sc	1	0	1	1	0	1	0	0	0	0	0	0	4	TRUE	TRUE	FALSE	FALSE	FALSE	TRUE
jgi|Brafl1|73594|fgenesh2_pg.sc	1	0	1	1	0	1	1	0	0	0	0	1	6	TRUE	TRUE	FALSE	FALSE	TRUE	TRUE
jgi|Brafl1|73902|fgenesh2_pg.sc	1	0	1	0	0	1	1	0	1	0	0	1	6	TRUE	TRUE	FALSE	FALSE	TRUE	TRUE
jgi|Brafl1|74190|fgenesh2_pg.sc	0	0	1	0	1	1	0	0	0	0	0	1	4	TRUE	FALSE	FALSE	FALSE	TRUE	TRUE
jgi|Brafl1|74256|fgenesh2_pg.sc	1	1	1	1	1	1	1	0	1	1	1	1	12	TRUE	TRUE	TRUE	TRUE	TRUE	TRUE
jgi|Brafl1|74500|fgenesh2_pg.sc	1	0	1	0	1	1	1	1	1	1	0	1	10	TRUE	TRUE	TRUE	FALSE	TRUE	TRUE
jgi|Brafl1|74863|fgenesh2_pg.sc	0	0	1	0	0	1	0	0	0	0	0	0	2	TRUE	FALSE	FALSE	FALSE	FALSE	TRUE
jgi|Brafl1|74938|fgenesh2_pg.sc	1	1	1	1	1	1	1	0	1	1	1	1	12	TRUE	TRUE	TRUE	TRUE	TRUE	TRUE
jgi|Brafl1|74987|fgenesh2_pg.sc	0	0	1	0	0	1	0	0	0	0	0	0	2	TRUE	FALSE	FALSE	FALSE	FALSE	TRUE
jgi|Brafl1|75024|fgenesh2_pg.sc	1	1	1	1	0	1	1	1	1	0	1	0	10	TRUE	TRUE	FALSE	TRUE	TRUE	TRUE
jgi|Brafl1|75150|fgenesh2_pg.sc	0	0	1	0	0	1	0	0	0	0	0	0	2	TRUE	FALSE	FALSE	FALSE	FALSE	TRUE
jgi|Brafl1|75315|fgenesh2_pg.sc	1	0	1	0	1	1	1	0	1	1	0	1	8	TRUE	TRUE	TRUE	FALSE	TRUE	TRUE
jgi|Brafl1|75884|fgenesh2_pg.sc	1	0	1	0	1	1	1	1	1	1	0	1	10	TRUE	TRUE	TRUE	FALSE	TRUE	TRUE
jgi|Brafl1|75899|fgenesh2_pg.sc	0	0	1	0	1	1	1	1	1	1	0	1	9	TRUE	TRUE	TRUE	FALSE	TRUE	TRUE
jgi|Brafl1|76013|fgenesh2_pg.sc	0	0	1	0	0	1	1	0	1	1	0	1	6	TRUE	TRUE	FALSE	FALSE	TRUE	TRUE
jgi|Brafl1|76381|fgenesh2_pg.sc	1	0	1	1	1	1	1	1	1	1	0	1	11	TRUE	TRUE	TRUE	FALSE	TRUE	TRUE
jgi|Brafl1|76634|fgenesh2_pg.sc	1	0	1	0	1	1	1	0	1	1	0	1	9	TRUE	TRUE	TRUE	FALSE	TRUE	TRUE
jgi|Brafl1|76842|fgenesh2_pg.sc	0	0	1	0	1	1	0	0	0	0	0	0	3	TRUE	FALSE	FALSE	FALSE	TRUE	TRUE
jgi|Brafl1|77183|fgenesh2_pg.sc	1	0	1	0	1	1	1	0	1	1	0	1	9	TRUE	TRUE	TRUE	FALSE	TRUE	TRUE
jgi|Brafl1|77997|fgenesh2_pg.sc	0	0	1	0	0	1	0	0	0	0	0	0	2	TRUE	FALSE	FALSE	FALSE	FALSE	TRUE
jgi|Brafl1|78247|fgenesh2_pg.sc	0	0	1	0	0	1	0	0	0	1	0	1	4	TRUE	FALSE	FALSE	FALSE	FALSE	TRUE
jgi|Brafl1|79078|fgenesh2_pg.sc	0	0	1	0	0	1	1	0	0	0	0	1	5	TRUE	FALSE	FALSE	FALSE	TRUE	TRUE
jgi|Brafl1|79372|fgenesh2_pg.sc	0	0	1	0	1	1	1	0	0	1	0	1	6	TRUE	FALSE	TRUE	FALSE	TRUE	TRUE
jgi|Brafl1|79375|fgenesh2_pg.sc	0	0	1	0	0	1	0	0	0	1	0	0	3	TRUE	FALSE	FALSE	FALSE	FALSE	TRUE
jgi|Brafl1|79380|fgenesh2_pg.sc	0	0	1	0	0	1	0	0	0	0	0	0	2	TRUE	FALSE	FALSE	FALSE	FALSE	TRUE
jgi|Brafl1|79469|fgenesh2_pg.sc	1	0	1	1	1	1	1	1	1	1	0	1	11	TRUE	TRUE	TRUE	FALSE	TRUE	TRUE
jgi|Brafl1|79675|fgenesh2_pg.sc	0	0	1	0	1	1	1	0	1	1	0	1	7	TRUE	TRUE	TRUE	FALSE	TRUE	TRUE
jgi|Brafl1|79777|fgenesh2_pg.sc	1	0	1	1	1	1	1	1	1	1	0	1	11	TRUE	TRUE	TRUE	FALSE	TRUE	TRUE
jgi|Brafl1|80262|fgenesh2_pg.sc	0	0	1	0	0	1	0	0	0	0	0	0	2	TRUE	FALSE	FALSE	FALSE	FALSE	TRUE
jgi|Brafl1|80291|fgenesh2_pg.sc	0	0	1	0	0	1	0	0	0	0	0	0	2	TRUE	FALSE	FALSE	FALSE	FALSE	TRUE
jgi|Brafl1|82317|fgenesh2_pg.sc	0	0	1	0	1	1	1	0	1	1	0	1	7	TRUE	TRUE	TRUE	FALSE	TRUE	TRUE
jgi|Brafl1|83336|fgenesh2_pg.sc	1	0	1	0	1	1	1	0	1	1	0	1	9	TRUE	TRUE	TRUE	FALSE	TRUE	TRUE
jgi|Brafl1|83997|fgenesh2_pg.sc	0	0	1	0	1	1	0	0	0	1	0	0	4	TRUE	FALSE	FALSE	FALSE	TRUE	TRUE
jgi|Brafl1|84898|fgenesh2_pg.sc	0	0	1	0	0	1	1	0	0	1	0	1	5	TRUE	FALSE	FALSE	FALSE	TRUE	TRUE
jgi|Brafl1|85087|fgenesh2_pg.sc	0	0	1	0	1	1	0	0	0	1	0	0	4	TRUE	FALSE	FALSE	FALSE	TRUE	TRUE
jgi|Brafl1|85326|fgenesh2_pg.sc	1	0	1	1	1	1	1	1	1	1	0	1	10	TRUE	TRUE	TRUE	FALSE	TRUE	TRUE
jgi|Brafl1|85645|fgenesh2_pg.sc	0	0	1	0	0	1	0	0	1	0	0	0	4	TRUE	TRUE	FALSE	FALSE	FALSE	TRUE
jgi|Brafl1|85787|fgenesh2_pg.sc	1	0	1	1	1	1	1	1	1	1	0	1	10	TRUE	TRUE	TRUE	FALSE	TRUE	TRUE
jgi|Brafl1|86296|fgenesh2_pg.sc	1	0	1	1	1	1	1	0	1	1	0	1	9	TRUE	TRUE	TRUE	FALSE	TRUE	TRUE
jgi|Brafl1|86405|fgenesh2_pg.sc	0	0	1	0	1	1	1	0	0	0	0	0	5	TRUE	FALSE	FALSE	FALSE	TRUE	TRUE
jgi|Brafl1|86418|fgenesh2_pg.sc	0	0	1	0	0	1	0	0	1	1	0	0	4	TRUE	TRUE	FALSE	FALSE	FALSE	TRUE
jgi|Brafl1|86809|fgenesh2_pg.sc	0	0	1	0	0	1	1	1	1	1	0	0	6	TRUE	TRUE	FALSE	FALSE	TRUE	TRUE
jgi|Brafl1|87127|fgenesh2_pg.sc	0	0	1	0	1	1	1	0	0	0	0	1	6	TRUE	FALSE	FALSE	FALSE	TRUE	TRUE
jgi|Brafl1|87143|fgenesh2_pg.sc	0	0	1	0	0	1	1	0	0	0	0	0	3	TRUE	FALSE	FALSE	FALSE	TRUE	TRUE
jgi|Brafl1|87341|fgenesh2_pg.sc	1	0	1	0	0	1	0	0	1	1	0	1	6	TRUE	TRUE	FALSE	FALSE	FALSE	TRUE
jgi|Brafl1|87400|fgenesh2_pg.sc	0	0	1	0	0	1	0	0	0	0	0	0	2	TRUE	FALSE	FALSE	FALSE	FALSE	TRUE
jgi|Brafl1|87501|fgenesh2_pg.sc	1	0	1	1	1	1	1	0	1	1	0	1	10	TRUE	TRUE	TRUE	FALSE	TRUE	TRUE
jgi|Brafl1|87804|fgenesh2_pg.sc	0	0	1	0	0	1	0	0	0	0	0	1	3	TRUE	FALSE	FALSE	FALSE	FALSE	TRUE
jgi|Brafl1|88020|fgenesh2_pg.sc	0	0	1	0	1	1	0	0	0	1	0	1	5	TRUE	FALSE	FALSE	FALSE	TRUE	TRUE
jgi|Brafl1|88213|fgenesh2_pg.sc	1	0	1	1	1	1	1	1	1	1	0	1	10	TRUE	TRUE	TRUE	FALSE	TRUE	TRUE
jgi|Brafl1|88285|fgenesh2_pg.sc	0	0	1	0	1	1	1	0	1	1	0	1	8	TRUE	TRUE	TRUE	FALSE	TRUE	TRUE
jgi|Brafl1|88547|fgenesh2_pg.sc	0	0	1	0	0	1	0	1	0	0	0	0	3	TRUE	FALSE	FALSE	FALSE	FALSE	TRUE
jgi|Brafl1|88628|fgenesh2_pg.sc	0	0	1	0	1	1	1	0	1	1	0	0	6	TRUE	TRUE	FALSE	FALSE	TRUE	TRUE
jgi|Brafl1|88705|fgenesh2_pg.sc	0	0	1	0	0	1	0	0	0	1	0	0	3	TRUE	FALSE	FALSE	FALSE	FALSE	TRUE
jgi|Brafl1|88958|fgenesh2_pg.sc	0	1	1	0	1	1	1	0	1	1	1	1	10	TRUE	TRUE	TRUE	FALSE	TRUE	TRUE
jgi|Brafl1|88959|fgenesh2_pg.sc	0	0	1	0	1	1	1	0	1	1	0	1	8	TRUE	TRUE	TRUE	FALSE	TRUE	TRUE
jgi|Brafl1|89485|fgenesh2_pg.sc	0	0	1	1	0	1	1	0	1	1	0	1	7	TRUE	TRUE	FALSE	FALSE	TRUE	TRUE
jgi|Brafl1|89537|fgenesh2_pg.sc	1	1	1	0	1	1	1	0	1	1	1	1	11	TRUE	TRUE	TRUE	TRUE	TRUE	TRUE
jgi|Brafl1|89803|fgenesh2_pg.sc	0	0	1	0	1	1	1	0	1	1	0	1	7	TRUE	TRUE	TRUE	FALSE	TRUE	TRUE
jgi|Brafl1|90027|fgenesh2_pg.sc	1	0	1	0	1	1	1	1	1	1	0	1	10	TRUE	TRUE	TRUE	FALSE	TRUE	TRUE
jgi|Brafl1|90571|fgenesh2_pg.sc	0	0	1	0	1	1	1	0	1	1	0	1	7	TRUE	TRUE	TRUE	FALSE	TRUE	TRUE
jgi|Brafl1|90691|fgenesh2_pg.sc	0	0	1	0	0	1	0	0	0	0	0	0	2	TRUE	FALSE	FALSE	FALSE	FALSE	TRUE
jgi|Brafl1|91273|fgenesh2_pg.sc	1	1	1	0	1	1	1	1	1	1	1	1	12	TRUE	TRUE	TRUE	TRUE	TRUE	TRUE
jgi|Brafl1|91889|fgenesh2_pg.sc	1	0	1	0	1	1	1	1	1	1	0	1	10	TRUE	TRUE	TRUE	FALSE	TRUE	TRUE
jgi|Brafl1|92070|fgenesh2_pg.sc	1	0	1	0	1	1	1	0	1	1	0	1	8	TRUE	TRUE	TRUE	FALSE	TRUE	TRUE
jgi|Brafl1|92164|fgenesh2_pg.sc	1	0	1	0	1	1	1	0	1	1	0	1	8	TRUE	TRUE	TRUE	FALSE	TRUE	TRUE
jgi|Brafl1|92385|fgenesh2_pg.sc	1	0	1	0	1	1	1	0	1	1	0	0	8	TRUE	TRUE	FALSE	FALSE	TRUE	TRUE
jgi|Brafl1|93306|fgenesh2_pg.sc	1	1	1	1	1	1	1	0	1	0	1	0	10	TRUE	TRUE	FALSE	TRUE	TRUE	TRUE
jgi|Brafl1|93723|fgenesh2_pg.sc	0	0	1	0	0	1	0	0	1	1	0	0	4	TRUE	TRUE	FALSE	FALSE	FALSE	TRUE
jgi|Brafl1|94090|fgenesh2_pg.sc	0	0	1	0	1	1	0	0	0	0	0	0	3	TRUE	FALSE	FALSE	FALSE	TRUE	TRUE
jgi|Brafl1|94253|fgenesh2_pg.sc	1	1	1	1	1	1	1	1	1	1	1	1	12	TRUE	TRUE	TRUE	TRUE	TRUE	TRUE
jgi|Brafl1|94352|fgenesh2_pg.sc	0	0	1	0	0	1	0	0	0	0	0	1	3	TRUE	FALSE	FALSE	FALSE	FALSE	TRUE
jgi|Brafl1|94544|fgenesh2_pg.sc	0	0	1	0	0	1	0	0	0	0	0	1	3	TRUE	FALSE	FALSE	FALSE	FALSE	TRUE
jgi|Brafl1|94884|fgenesh2_pg.sc	0	1	1	0	1	1	1	0	1	1	1	1	10	TRUE	TRUE	TRUE	FALSE	TRUE	TRUE
jgi|Brafl1|95022|fgenesh2_pg.sc	1	0	1	0	1	1	1	0	1	1	0	1	9	TRUE	TRUE	TRUE	FALSE	TRUE	TRUE
jgi|Brafl1|95257|fgenesh2_pg.sc	1	1	1	1	1	1	1	0	1	1	1	1	12	TRUE	TRUE	TRUE	TRUE	TRUE	TRUE
jgi|Brafl1|95583|fgenesh2_pg.sc	1	1	1	1	0	1	1	0	1	0	1	1	9	TRUE	TRUE	FALSE	TRUE	TRUE	TRUE
jgi|Brafl1|96357|fgenesh2_pg.sc	0	1	1	0	0	1	1	0	1	0	1	1	7	TRUE	TRUE	FALSE	FALSE	TRUE	TRUE
jgi|Brafl1|96582|fgenesh2_pg.sc	1	0	1	1	1	1	1	0	1	1	0	1	10	TRUE	TRUE	TRUE	FALSE	TRUE	TRUE
jgi|Brafl1|96599|fgenesh2_pg.sc	1	0	1	0	1	1	0	0	0	0	0	0	4	TRUE	TRUE	FALSE	FALSE	TRUE	TRUE
jgi|Brafl1|96900|fgenesh2_pg.sc	0	0	1	0	0	1	0	0	0	0	0	0	2	TRUE	FALSE	FALSE	FALSE	FALSE	TRUE
jgi|Brafl1|96914|fgenesh2_pg.sc	1	0	1	1	0	1	1	1	1	1	0	1	9	TRUE	TRUE	FALSE	FALSE	TRUE	TRUE
jgi|Brafl1|97394|fgenesh2_pg.sc	0	0	1	0	0	1	0	0	0	0	0	0	2	TRUE	FALSE	FALSE	FALSE	FALSE	TRUE
jgi|Brafl1|97406|fgenesh2_pg.sc	1	0	1	0	1	1	1	1	1	1	0	1	10	TRUE	TRUE	TRUE	FALSE	TRUE	TRUE
jgi|Brafl1|97657|fgenesh2_pg.sc	0	0	1	0	0	1	0	0	0	0	0	0	2	TRUE	FALSE	FALSE	FALSE	FALSE	TRUE
jgi|Brafl1|97675|fgenesh2_pg.sc	0	0	1	0	0	1	0	0	0	0	0	0	2	TRUE	FALSE	FALSE	FALSE	FALSE	TRUE
jgi|Brafl1|97839|fgenesh2_pg.sc	1	0	1	0	0	1	1	0	1	1	0	1	8	TRUE	TRUE	FALSE	FALSE	TRUE	TRUE
jgi|Brafl1|98146|fgenesh2_pg.sc	1	0	1	0	0	1	1	0	1	0	0	0	5	TRUE	TRUE	FALSE	FALSE	TRUE	TRUE
jgi|Brafl1|98360|fgenesh2_pg.sc	1	1	1	1	1	1	0	0	1	1	1	0	9	TRUE	TRUE	FALSE	TRUE	TRUE	TRUE
jgi|Brafl1|98481|fgenesh2_pg.sc	0	0	1	0	0	1	0	0	0	1	0	1	4	TRUE	FALSE	FALSE	FALSE	FALSE	TRUE
jgi|Brafl1|98513|fgenesh2_pg.sc	0	0	1	0	1	1	1	0	1	1	0	1	7	TRUE	TRUE	TRUE	FALSE	TRUE	TRUE
jgi|Brafl1|98645|fgenesh2_pg.sc	0	0	1	0	0	1	0	0	0	0	0	0	3	TRUE	FALSE	FALSE	FALSE	FALSE	TRUE
jgi|Brafl1|99119|fgenesh2_pg.sc	0	0	1	0	0	1	0	0	0	0	0	0	2	TRUE	FALSE	FALSE	FALSE	FALSE	TRUE
jgi|Brafl1|99448|fgenesh2_pg.sc	0	0	1	0	0	1	0	0	0	0	0	0	2	TRUE	FALSE	FALSE	FALSE	FALSE	TRUE
jgi|Brafl1|99742|fgenesh2_pg.sc	0	0	1	0	0	1	0	0	0	0	0	0	2	TRUE	FALSE	FALSE	FALSE	FALSE	TRUE
jgi|Brafl1|100971|fgenesh2_pg.s	0	0	1	0	0	1	0	0	0	0	0	0	2	TRUE	FALSE	FALSE	FALSE	FALSE	TRUE
jgi|Brafl1|101833|fgenesh2_pg.s	0	0	1	0	0	1	1	0	0	1	0	0	4	TRUE	FALSE	FALSE	FALSE	TRUE	TRUE
jgi|Brafl1|101900|fgenesh2_pg.s	0	0	1	0	0	1	0	0	0	0	0	0	2	TRUE	FALSE	FALSE	FALSE	FALSE	TRUE
jgi|Brafl1|102041|fgenesh2_pg.s	1	0	1	1	0	1	1	0	1	1	0	0	7	TRUE	TRUE	FALSE	FALSE	TRUE	TRUE
jgi|Brafl1|102150|fgenesh2_pg.s	1	0	1	0	0	1	1	0	1	1	0	1	7	TRUE	TRUE	FALSE	FALSE	TRUE	TRUE
jgi|Brafl1|102446|fgenesh2_pg.s	1	0	1	1	1	1	1	0	1	0	0	1	9	TRUE	TRUE	FALSE	FALSE	TRUE	TRUE
jgi|Brafl1|102585|fgenesh2_pg.s	0	0	1	1	0	1	1	1	0	0	0	0	5	TRUE	FALSE	FALSE	FALSE	TRUE	TRUE
jgi|Brafl1|102660|fgenesh2_pg.s	0	0	1	1	0	1	1	0	1	0	0	0	5	TRUE	TRUE	FALSE	FALSE	TRUE	TRUE
jgi|Brafl1|102741|fgenesh2_pg.s	1	1	1	1	1	1	1	1	1	1	1	1	12	TRUE	TRUE	TRUE	TRUE	TRUE	TRUE
jgi|Brafl1|103097|fgenesh2_pg.s	0	0	1	0	0	1	0	0	0	1	0	1	4	TRUE	FALSE	FALSE	FALSE	FALSE	TRUE
jgi|Brafl1|103362|fgenesh2_pg.s	0	0	1	0	1	1	1	0	0	1	0	1	6	TRUE	FALSE	TRUE	FALSE	TRUE	TRUE
jgi|Brafl1|103386|fgenesh2_pg.s	0	0	1	0	1	1	1	0	0	1	0	1	6	TRUE	FALSE	TRUE	FALSE	TRUE	TRUE
jgi|Brafl1|103569|fgenesh2_pg.s	0	0	1	0	0	1	0	0	0	0	0	1	3	TRUE	FALSE	FALSE	FALSE	FALSE	TRUE
jgi|Brafl1|103717|fgenesh2_pg.s	0	0	1	0	0	1	1	0	0	1	0	0	4	TRUE	FALSE	FALSE	FALSE	TRUE	TRUE
jgi|Brafl1|103757|fgenesh2_pg.s	0	0	1	0	1	1	0	0	1	0	0	0	4	TRUE	TRUE	FALSE	FALSE	TRUE	TRUE
jgi|Brafl1|104029|fgenesh2_pg.s	0	0	1	0	1	1	1	1	1	1	0	1	8	TRUE	TRUE	TRUE	FALSE	TRUE	TRUE
jgi|Brafl1|104032|fgenesh2_pg.s	0	1	1	0	1	1	1	1	0	1	1	1	9	TRUE	TRUE	TRUE	FALSE	TRUE	TRUE
jgi|Brafl1|104427|fgenesh2_pg.s	1	0	1	0	1	1	1	0	1	1	0	1	9	TRUE	TRUE	TRUE	FALSE	TRUE	TRUE
jgi|Brafl1|104429|fgenesh2_pg.s	1	0	1	0	1	1	1	1	1	1	0	1	10	TRUE	TRUE	TRUE	FALSE	TRUE	TRUE
jgi|Brafl1|104431|fgenesh2_pg.s	1	0	1	0	1	1	1	0	1	1	0	1	8	TRUE	TRUE	TRUE	FALSE	TRUE	TRUE
jgi|Brafl1|104544|fgenesh2_pg.s	0	0	1	0	0	1	0	0	0	1	0	0	3	TRUE	FALSE	FALSE	FALSE	FALSE	TRUE
jgi|Brafl1|104573|fgenesh2_pg.s	1	1	1	1	1	1	1	0	1	1	1	1	11	TRUE	TRUE	TRUE	TRUE	TRUE	TRUE
jgi|Brafl1|104909|fgenesh2_pg.s	1	0	1	0	1	1	1	1	1	1	0	1	10	TRUE	TRUE	TRUE	FALSE	TRUE	TRUE
jgi|Brafl1|104944|fgenesh2_pg.s	1	0	1	0	1	1	1	1	1	1	0	1	10	TRUE	TRUE	TRUE	FALSE	TRUE	TRUE
jgi|Brafl1|105018|fgenesh2_pg.s	0	0	1	0	0	1	0	0	0	0	0	0	2	TRUE	FALSE	FALSE	FALSE	FALSE	TRUE
jgi|Brafl1|105021|fgenesh2_pg.s	1	0	1	0	1	1	1	0	1	1	0	1	9	TRUE	TRUE	TRUE	FALSE	TRUE	TRUE
jgi|Brafl1|105785|fgenesh2_pg.s	0	0	1	0	0	1	0	0	1	0	0	0	3	TRUE	TRUE	FALSE	FALSE	FALSE	TRUE
jgi|Brafl1|105937|fgenesh2_pg.s	0	0	1	0	0	1	1	0	0	1	0	0	4	TRUE	FALSE	FALSE	FALSE	TRUE	TRUE
jgi|Brafl1|106308|fgenesh2_pg.s	0	0	1	0	0	1	0	0	0	0	0	0	2	TRUE	FALSE	FALSE	FALSE	FALSE	TRUE
jgi|Brafl1|106622|fgenesh2_pg.s	0	0	1	0	1	1	1	0	1	1	0	1	7	TRUE	TRUE	TRUE	FALSE	TRUE	TRUE
jgi|Brafl1|106843|fgenesh2_pg.s	1	1	1	1	1	1	1	1	1	1	1	1	12	TRUE	TRUE	TRUE	TRUE	TRUE	TRUE
jgi|Brafl1|106854|fgenesh2_pg.s	0	0	1	0	1	1	0	0	0	1	0	0	4	TRUE	FALSE	FALSE	FALSE	TRUE	TRUE
jgi|Brafl1|107481|fgenesh2_pg.s	1	0	1	0	1	1	1	1	1	1	0	1	10	TRUE	TRUE	TRUE	FALSE	TRUE	TRUE
jgi|Brafl1|107563|fgenesh2_pg.s	1	0	1	0	1	1	1	0	1	1	0	1	8	TRUE	TRUE	TRUE	FALSE	TRUE	TRUE
jgi|Brafl1|107808|fgenesh2_pg.s	1	1	1	1	1	1	1	1	1	1	1	1	12	TRUE	TRUE	TRUE	TRUE	TRUE	TRUE
jgi|Brafl1|107968|fgenesh2_pg.s	0	0	1	0	0	1	1	0	1	1	0	1	6	TRUE	TRUE	FALSE	FALSE	TRUE	TRUE
jgi|Brafl1|107982|fgenesh2_pg.s	0	0	1	0	0	1	0	0	0	0	0	0	2	TRUE	FALSE	FALSE	FALSE	FALSE	TRUE
jgi|Brafl1|108038|fgenesh2_pg.s	0	0	1	0	0	1	0	0	1	1	0	0	5	TRUE	TRUE	FALSE	FALSE	FALSE	TRUE
jgi|Brafl1|108238|fgenesh2_pg.s	1	0	1	0	1	1	0	0	1	1	0	1	7	TRUE	TRUE	FALSE	FALSE	TRUE	TRUE
jgi|Brafl1|108523|fgenesh2_pg.s	0	0	1	0	0	1	1	0	0	1	0	1	5	TRUE	FALSE	FALSE	FALSE	TRUE	TRUE
jgi|Brafl1|108611|fgenesh2_pg.s	0	0	1	0	0	1	0	0	0	1	0	0	3	TRUE	FALSE	FALSE	FALSE	FALSE	TRUE
jgi|Brafl1|108806|fgenesh2_pg.s	1	0	1	0	1	1	1	1	1	1	0	0	8	TRUE	TRUE	FALSE	FALSE	TRUE	TRUE
jgi|Brafl1|108863|fgenesh2_pg.s	0	0	1	0	1	1	0	0	0	0	0	0	3	TRUE	FALSE	FALSE	FALSE	TRUE	TRUE
jgi|Brafl1|109320|fgenesh2_pg.s	0	0	1	0	1	1	0	0	0	0	0	0	3	TRUE	FALSE	FALSE	FALSE	TRUE	TRUE
jgi|Brafl1|109715|fgenesh2_pg.s	0	0	1	0	0	1	0	0	0	0	0	0	2	TRUE	FALSE	FALSE	FALSE	FALSE	TRUE
jgi|Brafl1|109785|fgenesh2_pg.s	0	0	1	0	0	1	0	0	0	0	0	0	2	TRUE	FALSE	FALSE	FALSE	FALSE	TRUE
jgi|Brafl1|109878|fgenesh2_pg.s	0	0	1	0	0	1	0	0	1	0	0	0	3	TRUE	TRUE	FALSE	FALSE	FALSE	TRUE
jgi|Brafl1|110949|fgenesh2_pg.s	1	1	1	0	0	1	1	0	1	1	1	0	9	TRUE	TRUE	FALSE	TRUE	TRUE	TRUE
jgi|Brafl1|111749|fgenesh2_pg.s	0	1	1	0	0	1	1	0	1	1	1	0	7	TRUE	TRUE	FALSE	FALSE	TRUE	TRUE
jgi|Brafl1|112118|fgenesh2_pg.s	0	0	1	0	0	1	0	0	0	0	0	1	3	TRUE	FALSE	FALSE	FALSE	FALSE	TRUE
jgi|Brafl1|112252|fgenesh2_pg.s	0	0	1	0	0	1	0	0	0	0	0	1	3	TRUE	FALSE	FALSE	FALSE	FALSE	TRUE
jgi|Brafl1|112306|fgenesh2_pg.s	0	0	1	1	0	1	0	1	0	1	0	0	5	TRUE	FALSE	FALSE	FALSE	FALSE	TRUE
jgi|Brafl1|112482|fgenesh2_pg.s	1	0	1	0	0	1	1	0	1	0	0	1	7	TRUE	TRUE	FALSE	FALSE	TRUE	TRUE
jgi|Brafl1|112540|fgenesh2_pg.s	0	0	1	0	1	1	1	0	1	1	0	1	7	TRUE	TRUE	TRUE	FALSE	TRUE	TRUE
jgi|Brafl1|112641|fgenesh2_pg.s	0	0	1	0	0	1	0	0	0	1	0	0	3	TRUE	FALSE	FALSE	FALSE	FALSE	TRUE
jgi|Brafl1|112695|fgenesh2_pg.s	0	0	1	0	1	1	1	0	1	1	0	1	7	TRUE	TRUE	TRUE	FALSE	TRUE	TRUE
jgi|Brafl1|112850|fgenesh2_pg.s	0	0	1	0	0	1	0	0	1	0	0	0	3	TRUE	TRUE	FALSE	FALSE	FALSE	TRUE
jgi|Brafl1|112852|fgenesh2_pg.s	1	0	1	0	1	1	1	1	1	1	0	1	10	TRUE	TRUE	TRUE	FALSE	TRUE	TRUE
jgi|Brafl1|113046|fgenesh2_pg.s	0	0	1	0	1	1	1	0	1	1	0	1	7	TRUE	TRUE	TRUE	FALSE	TRUE	TRUE
jgi|Brafl1|113133|fgenesh2_pg.s	0	0	1	0	0	1	0	0	0	0	0	0	2	TRUE	FALSE	FALSE	FALSE	FALSE	TRUE
jgi|Brafl1|113224|fgenesh2_pg.s	0	0	1	0	0	1	1	0	1	1	0	1	6	TRUE	TRUE	FALSE	FALSE	TRUE	TRUE
jgi|Brafl1|113312|fgenesh2_pg.s	1	1	1	1	1	1	1	1	1	1	1	1	12	TRUE	TRUE	TRUE	TRUE	TRUE	TRUE
jgi|Brafl1|117091|estExt_fgenes	0	0	1	0	0	1	0	0	0	0	0	0	2	TRUE	FALSE	FALSE	FALSE	FALSE	TRUE
jgi|Brafl1|117174|estExt_fgenes	0	0	1	0	0	1	1	0	1	1	0	1	6	TRUE	TRUE	FALSE	FALSE	TRUE	TRUE
jgi|Brafl1|117261|estExt_fgenes	1	0	1	1	1	1	1	1	1	1	0	1	11	TRUE	TRUE	TRUE	FALSE	TRUE	TRUE
jgi|Brafl1|117645|estExt_fgenes	0	0	1	0	0	1	1	0	0	0	0	0	3	TRUE	FALSE	FALSE	FALSE	TRUE	TRUE
jgi|Brafl1|118304|estExt_fgenes	0	1	1	0	1	1	0	0	1	1	1	1	8	TRUE	TRUE	FALSE	FALSE	TRUE	TRUE
jgi|Brafl1|118522|estExt_fgenes	0	0	1	0	1	1	1	0	0	1	0	0	5	TRUE	FALSE	FALSE	FALSE	TRUE	TRUE
jgi|Brafl1|119265|estExt_fgenes	0	0	1	0	0	1	1	0	1	1	0	1	7	TRUE	TRUE	FALSE	FALSE	TRUE	TRUE
jgi|Brafl1|119373|estExt_fgenes	0	0	1	0	0	1	0	0	0	0	0	0	2	TRUE	FALSE	FALSE	FALSE	FALSE	TRUE
jgi|Brafl1|120468|estExt_fgenes	0	0	1	0	1	1	1	0	1	0	0	0	5	TRUE	TRUE	FALSE	FALSE	TRUE	TRUE
jgi|Brafl1|120536|estExt_fgenes	0	0	1	0	0	1	0	0	0	0	0	0	2	TRUE	FALSE	FALSE	FALSE	FALSE	TRUE
jgi|Brafl1|120578|estExt_fgenes	0	0	1	1	1	1	1	0	1	1	0	1	8	TRUE	TRUE	TRUE	FALSE	TRUE	TRUE
jgi|Brafl1|120938|estExt_fgenes	1	1	1	0	1	1	1	0	1	1	1	1	10	TRUE	TRUE	TRUE	TRUE	TRUE	TRUE
jgi|Brafl1|121100|estExt_fgenes	0	0	1	0	0	1	0	0	1	0	0	0	3	TRUE	TRUE	FALSE	FALSE	FALSE	TRUE
jgi|Brafl1|121368|estExt_fgenes	0	0	1	0	1	1	1	0	1	1	0	1	8	TRUE	TRUE	TRUE	FALSE	TRUE	TRUE
jgi|Brafl1|121394|estExt_fgenes	1	1	1	1	1	1	1	0	1	1	1	1	12	TRUE	TRUE	TRUE	TRUE	TRUE	TRUE
jgi|Brafl1|121527|estExt_fgenes	1	1	1	1	1	1	1	0	1	1	1	1	11	TRUE	TRUE	TRUE	TRUE	TRUE	TRUE
jgi|Brafl1|121793|estExt_fgenes	1	1	1	1	0	1	1	1	0	0	1	1	9	TRUE	TRUE	FALSE	FALSE	TRUE	TRUE
jgi|Brafl1|122233|estExt_fgenes	1	0	1	0	1	1	1	1	1	1	0	1	10	TRUE	TRUE	TRUE	FALSE	TRUE	TRUE
jgi|Brafl1|122288|estExt_fgenes	1	0	1	0	1	1	1	1	1	1	0	1	9	TRUE	TRUE	TRUE	FALSE	TRUE	TRUE
jgi|Brafl1|122292|estExt_fgenes	0	0	1	0	0	1	1	0	1	0	0	0	4	TRUE	TRUE	FALSE	FALSE	TRUE	TRUE
jgi|Brafl1|122959|estExt_fgenes	0	0	1	0	0	1	0	0	0	0	0	0	2	TRUE	FALSE	FALSE	FALSE	FALSE	TRUE
jgi|Brafl1|123229|estExt_fgenes	0	0	1	0	1	1	1	0	0	0	0	1	5	TRUE	FALSE	FALSE	FALSE	TRUE	TRUE
jgi|Brafl1|123713|estExt_fgenes	1	0	1	1	1	1	1	1	1	1	0	1	11	TRUE	TRUE	TRUE	FALSE	TRUE	TRUE
jgi|Brafl1|124147|estExt_fgenes	0	0	1	0	1	1	1	0	1	1	0	1	7	TRUE	TRUE	TRUE	FALSE	TRUE	TRUE
jgi|Brafl1|124426|estExt_fgenes	0	0	1	0	1	1	1	0	1	0	0	0	5	TRUE	TRUE	FALSE	FALSE	TRUE	TRUE
jgi|Brafl1|124679|estExt_fgenes	1	0	1	0	1	1	1	0	1	1	0	1	8	TRUE	TRUE	TRUE	FALSE	TRUE	TRUE
jgi|Brafl1|124716|estExt_fgenes	1	0	1	1	1	1	1	1	1	1	0	1	10	TRUE	TRUE	TRUE	FALSE	TRUE	TRUE
jgi|Brafl1|124814|estExt_fgenes	1	0	1	0	1	1	1	0	1	1	0	1	9	TRUE	TRUE	TRUE	FALSE	TRUE	TRUE
jgi|Brafl1|125062|estExt_fgenes	0	0	1	0	0	1	0	0	0	0	0	1	3	TRUE	FALSE	FALSE	FALSE	FALSE	TRUE
jgi|Brafl1|125280|estExt_fgenes	1	0	1	0	1	1	1	1	1	1	0	1	10	TRUE	TRUE	TRUE	FALSE	TRUE	TRUE
jgi|Brafl1|125511|estExt_fgenes	1	0	1	0	1	1	1	0	1	1	0	1	8	TRUE	TRUE	TRUE	FALSE	TRUE	TRUE
jgi|Brafl1|125686|estExt_fgenes	0	0	1	0	0	1	1	0	0	1	0	1	5	TRUE	FALSE	FALSE	FALSE	TRUE	TRUE
jgi|Brafl1|126310|estExt_fgenes	0	0	1	0	0	1	0	0	0	0	0	0	2	TRUE	FALSE	FALSE	FALSE	FALSE	TRUE
jgi|Brafl1|126448|estExt_fgenes	1	1	1	1	1	1	1	0	1	1	1	1	12	TRUE	TRUE	TRUE	TRUE	TRUE	TRUE
jgi|Brafl1|126862|estExt_fgenes	0	0	1	0	0	1	1	0	1	0	0	0	4	TRUE	TRUE	FALSE	FALSE	TRUE	TRUE
jgi|Brafl1|127098|estExt_fgenes	0	0	1	0	0	1	0	0	0	0	0	0	2	TRUE	FALSE	FALSE	FALSE	FALSE	TRUE
jgi|Brafl1|127521|estExt_fgenes	0	0	1	1	0	1	1	0	0	0	0	0	4	TRUE	FALSE	FALSE	FALSE	TRUE	TRUE
jgi|Brafl1|127724|estExt_fgenes	1	0	1	0	0	1	1	0	1	0	0	1	6	TRUE	TRUE	FALSE	FALSE	TRUE	TRUE
jgi|Brafl1|127893|estExt_fgenes	1	0	1	1	1	1	1	1	1	1	0	1	11	TRUE	TRUE	TRUE	FALSE	TRUE	TRUE
jgi|Brafl1|127905|estExt_fgenes	0	0	1	0	0	1	1	0	0	0	0	0	3	TRUE	FALSE	FALSE	FALSE	TRUE	TRUE
jgi|Brafl1|128496|estExt_fgenes	1	1	1	1	1	1	1	0	1	1	1	1	12	TRUE	TRUE	TRUE	TRUE	TRUE	TRUE
jgi|Brafl1|128774|estExt_fgenes	1	0	1	0	1	1	1	0	1	1	0	1	9	TRUE	TRUE	TRUE	FALSE	TRUE	TRUE
jgi|Brafl1|128889|estExt_fgenes	1	0	1	1	0	1	1	0	0	1	0	1	7	TRUE	TRUE	FALSE	FALSE	TRUE	TRUE
jgi|Brafl1|129958|estExt_fgenes	0	0	1	0	0	1	1	0	1	0	0	0	4	TRUE	TRUE	FALSE	FALSE	TRUE	TRUE
jgi|Brafl1|130603|estExt_fgenes	0	0	1	1	0	1	1	0	1	1	0	1	7	TRUE	TRUE	FALSE	FALSE	TRUE	TRUE
jgi|Brafl1|131384|estExt_fgenes	0	0	1	1	1	1	0	0	1	1	0	0	6	TRUE	TRUE	FALSE	FALSE	TRUE	TRUE
jgi|Brafl1|131932|estExt_fgenes	0	0	1	0	0	1	0	0	1	1	0	0	4	TRUE	TRUE	FALSE	FALSE	FALSE	TRUE
jgi|Brafl1|132005|estExt_fgenes	0	0	1	0	0	1	0	1	1	1	0	0	5	TRUE	TRUE	FALSE	FALSE	FALSE	TRUE
jgi|Brafl1|132241|estExt_fgenes	0	0	1	0	0	1	0	0	0	1	0	1	4	TRUE	FALSE	FALSE	FALSE	FALSE	TRUE
jgi|Brafl1|132277|estExt_fgenes	1	1	1	0	1	1	1	1	1	0	1	1	11	TRUE	TRUE	FALSE	TRUE	TRUE	TRUE
jgi|Brafl1|132402|estExt_fgenes	0	0	1	0	0	1	0	0	1	1	0	0	4	TRUE	TRUE	FALSE	FALSE	FALSE	TRUE
jgi|Brafl1|132719|estExt_fgenes	1	1	1	1	0	1	1	0	1	1	1	0	9	TRUE	TRUE	FALSE	TRUE	TRUE	TRUE
jgi|Brafl1|133400|estExt_fgenes	1	0	1	0	0	1	1	1	1	1	0	1	9	TRUE	TRUE	FALSE	FALSE	TRUE	TRUE
jgi|Brafl1|133409|estExt_fgenes	0	0	1	1	0	1	1	0	0	1	0	1	6	TRUE	FALSE	FALSE	FALSE	TRUE	TRUE
jgi|Brafl1|140628|gw.343.6.1	0	0	1	0	0	1	0	0	0	0	0	0	2	TRUE	FALSE	FALSE	FALSE	FALSE	TRUE
jgi|Brafl1|143269|gw.560.9.1	1	1	1	1	1	1	1	1	1	1	1	1	12	TRUE	TRUE	TRUE	TRUE	TRUE	TRUE
jgi|Brafl1|146438|gw.1043.2.1	1	0	1	1	1	1	1	1	1	1	0	1	11	TRUE	TRUE	TRUE	FALSE	TRUE	TRUE
jgi|Brafl1|146669|gw.325.28.1	1	0	1	0	0	1	0	0	0	0	0	1	4	TRUE	TRUE	FALSE	FALSE	FALSE	TRUE
jgi|Brafl1|148056|gw.6.79.1	0	0	1	1	1	1	1	0	1	1	0	1	8	TRUE	TRUE	TRUE	FALSE	TRUE	TRUE
jgi|Brafl1|149167|gw.455.20.1	1	0	1	0	1	1	1	0	1	1	0	1	8	TRUE	TRUE	TRUE	FALSE	TRUE	TRUE
jgi|Brafl1|150993|gw.606.14.1	0	0	1	0	1	1	1	0	1	1	0	1	7	TRUE	TRUE	TRUE	FALSE	TRUE	TRUE
jgi|Brafl1|151972|gw.474.24.1	0	0	1	0	0	1	1	0	1	1	0	1	7	TRUE	TRUE	FALSE	FALSE	TRUE	TRUE
jgi|Brafl1|152066|gw.6.108.1	0	0	1	0	1	1	1	1	1	1	0	1	9	TRUE	TRUE	TRUE	FALSE	TRUE	TRUE
jgi|Brafl1|153163|gw.3.119.1	0	0	1	0	1	1	1	0	1	1	0	1	7	TRUE	TRUE	TRUE	FALSE	TRUE	TRUE
jgi|Brafl1|161153|gw.80.113.1	0	0	1	0	0	1	1	0	1	1	0	1	7	TRUE	TRUE	FALSE	FALSE	TRUE	TRUE
jgi|Brafl1|161318|gw.332.46.1	1	0	1	0	1	1	1	1	1	1	0	1	10	TRUE	TRUE	TRUE	FALSE	TRUE	TRUE
jgi|Brafl1|165115|gw.722.6.1	1	0	1	1	1	1	1	1	1	1	0	1	11	TRUE	TRUE	TRUE	FALSE	TRUE	TRUE
jgi|Brafl1|166302|gw.308.49.1	1	0	1	1	1	1	1	1	1	1	0	1	11	TRUE	TRUE	TRUE	FALSE	TRUE	TRUE
jgi|Brafl1|167283|gw.39.149.1	1	0	1	1	1	1	1	1	1	1	0	1	11	TRUE	TRUE	TRUE	FALSE	TRUE	TRUE
jgi|Brafl1|168572|gw.37.237.1	0	1	1	1	0	1	1	0	0	0	1	1	7	TRUE	TRUE	FALSE	FALSE	TRUE	TRUE
jgi|Brafl1|173470|gw.96.172.1	1	0	1	1	1	1	1	1	1	1	0	1	11	TRUE	TRUE	TRUE	FALSE	TRUE	TRUE
jgi|Brafl1|178920|gw.749.8.1	1	0	1	0	1	1	1	0	0	0	0	0	5	TRUE	TRUE	FALSE	FALSE	TRUE	TRUE
jgi|Brafl1|179081|gw.287.96.1	0	0	1	0	0	1	1	1	1	1	0	1	7	TRUE	TRUE	FALSE	FALSE	TRUE	TRUE
jgi|Brafl1|180200|gw.412.56.1	1	0	1	1	1	1	1	1	1	1	0	1	11	TRUE	TRUE	TRUE	FALSE	TRUE	TRUE
jgi|Brafl1|186207|gw.65.200.1	1	0	1	0	1	1	1	0	1	1	0	1	9	TRUE	TRUE	TRUE	FALSE	TRUE	TRUE
jgi|Brafl1|188006|gw.43.282.1	1	0	1	0	1	1	1	0	1	1	0	1	9	TRUE	TRUE	TRUE	FALSE	TRUE	TRUE
jgi|Brafl1|189456|gw.815.27.1	1	0	1	0	1	1	1	0	1	1	0	1	8	TRUE	TRUE	TRUE	FALSE	TRUE	TRUE
jgi|Brafl1|189533|gw.278.82.1	1	1	1	1	1	1	1	1	1	0	1	1	12	TRUE	TRUE	FALSE	TRUE	TRUE	TRUE
jgi|Brafl1|190006|gw.375.52.1	0	0	1	0	1	1	0	0	0	0	0	0	3	TRUE	FALSE	FALSE	FALSE	TRUE	TRUE
jgi|Brafl1|191946|gw.1.585.1	1	0	1	0	1	1	1	0	1	1	0	1	9	TRUE	TRUE	TRUE	FALSE	TRUE	TRUE
jgi|Brafl1|196832|gw.88.379.1	1	0	1	1	1	1	1	1	1	1	0	1	11	TRUE	TRUE	TRUE	FALSE	TRUE	TRUE
jgi|Brafl1|197347|gw.28.339.1	1	0	1	0	1	1	1	0	1	1	0	1	9	TRUE	TRUE	TRUE	FALSE	TRUE	TRUE
jgi|Brafl1|198050|gw.34.113.1	1	0	1	1	1	1	1	1	1	1	0	1	11	TRUE	TRUE	TRUE	FALSE	TRUE	TRUE
jgi|Brafl1|198258|gw.306.63.1	0	0	1	0	0	1	0	0	1	0	0	1	4	TRUE	TRUE	FALSE	FALSE	FALSE	TRUE
jgi|Brafl1|199666|e_gw.3.281.1	1	0	1	0	1	1	1	0	1	1	0	1	9	TRUE	TRUE	TRUE	FALSE	TRUE	TRUE
jgi|Brafl1|199809|e_gw.4.388.1	1	1	1	0	1	1	1	0	1	1	1	1	11	TRUE	TRUE	TRUE	TRUE	TRUE	TRUE
jgi|Brafl1|200280|e_gw.5.717.1	1	0	1	1	1	1	1	0	1	1	0	1	10	TRUE	TRUE	TRUE	FALSE	TRUE	TRUE
jgi|Brafl1|200297|e_gw.5.687.1	0	0	1	0	1	1	1	0	1	1	0	1	8	TRUE	TRUE	TRUE	FALSE	TRUE	TRUE
jgi|Brafl1|200391|e_gw.5.82.1	0	1	1	0	1	1	1	0	1	1	1	1	10	TRUE	TRUE	TRUE	FALSE	TRUE	TRUE
jgi|Brafl1|200609|e_gw.5.699.1	1	1	1	1	1	1	1	0	1	1	1	1	12	TRUE	TRUE	TRUE	TRUE	TRUE	TRUE
jgi|Brafl1|201944|e_gw.7.215.1	1	0	1	1	1	1	1	1	1	1	0	1	11	TRUE	TRUE	TRUE	FALSE	TRUE	TRUE
jgi|Brafl1|202979|e_gw.9.116.1	1	0	1	1	1	1	1	1	1	1	0	0	9	TRUE	TRUE	FALSE	FALSE	TRUE	TRUE
jgi|Brafl1|202994|e_gw.9.41.1	1	0	1	0	1	1	1	0	1	1	0	1	9	TRUE	TRUE	TRUE	FALSE	TRUE	TRUE
jgi|Brafl1|203633|e_gw.10.218.1	0	0	1	0	0	1	1	0	0	0	0	0	3	TRUE	FALSE	FALSE	FALSE	TRUE	TRUE
jgi|Brafl1|207551|e_gw.32.395.1	1	0	1	0	1	1	0	0	0	0	0	1	5	TRUE	TRUE	FALSE	FALSE	TRUE	TRUE
jgi|Brafl1|207744|e_gw.32.541.1	1	0	1	1	1	1	1	1	1	1	0	1	11	TRUE	TRUE	TRUE	FALSE	TRUE	TRUE
jgi|Brafl1|208922|e_gw.37.305.1	0	0	1	0	1	1	1	0	0	1	0	1	6	TRUE	FALSE	TRUE	FALSE	TRUE	TRUE
jgi|Brafl1|209105|e_gw.37.293.1	0	0	1	0	1	1	1	0	1	1	0	1	8	TRUE	TRUE	TRUE	FALSE	TRUE	TRUE
jgi|Brafl1|209800|e_gw.40.344.1	1	0	1	0	0	1	1	0	1	1	0	1	7	TRUE	TRUE	FALSE	FALSE	TRUE	TRUE
jgi|Brafl1|210570|e_gw.42.166.1	1	0	1	0	1	1	1	0	1	1	0	1	8	TRUE	TRUE	TRUE	FALSE	TRUE	TRUE
jgi|Brafl1|210752|e_gw.43.140.1	0	0	1	0	1	1	1	0	1	1	0	0	6	TRUE	TRUE	FALSE	FALSE	TRUE	TRUE
jgi|Brafl1|210901|e_gw.43.134.1	0	0	1	0	0	1	1	0	0	0	0	0	3	TRUE	FALSE	FALSE	FALSE	TRUE	TRUE
jgi|Brafl1|211455|e_gw.45.53.1	0	0	1	0	0	1	1	0	0	0	0	0	3	TRUE	FALSE	FALSE	FALSE	TRUE	TRUE
jgi|Brafl1|212079|e_gw.47.139.1	1	0	1	0	1	1	1	1	1	1	0	1	10	TRUE	TRUE	TRUE	FALSE	TRUE	TRUE
jgi|Brafl1|212361|e_gw.48.245.1	0	0	1	0	0	1	1	0	1	1	0	1	7	TRUE	TRUE	FALSE	FALSE	TRUE	TRUE
jgi|Brafl1|214897|e_gw.59.49.1	1	0	1	0	1	1	1	1	1	1	0	1	10	TRUE	TRUE	TRUE	FALSE	TRUE	TRUE
jgi|Brafl1|215051|e_gw.60.156.1	0	0	1	0	1	1	1	0	1	1	0	1	7	TRUE	TRUE	TRUE	FALSE	TRUE	TRUE
jgi|Brafl1|215206|e_gw.61.57.1	1	0	1	1	1	1	1	1	1	1	0	1	11	TRUE	TRUE	TRUE	FALSE	TRUE	TRUE
jgi|Brafl1|219231|e_gw.77.183.1	1	1	1	0	1	1	1	1	1	1	1	0	10	TRUE	TRUE	FALSE	TRUE	TRUE	TRUE
jgi|Brafl1|219728|e_gw.80.225.1	0	0	1	1	1	1	1	1	1	1	0	1	10	TRUE	TRUE	TRUE	FALSE	TRUE	TRUE
jgi|Brafl1|220235|e_gw.82.80.1	1	0	1	1	0	1	1	1	1	1	0	1	10	TRUE	TRUE	FALSE	FALSE	TRUE	TRUE
jgi|Brafl1|220804|e_gw.85.119.1	1	0	1	0	0	1	0	0	1	0	0	1	5	TRUE	TRUE	FALSE	FALSE	FALSE	TRUE
jgi|Brafl1|223936|e_gw.98.15.1	0	0	1	1	1	1	1	0	1	1	0	1	8	TRUE	TRUE	TRUE	FALSE	TRUE	TRUE
jgi|Brafl1|223981|e_gw.99.72.1	1	0	1	0	1	1	1	0	1	1	0	1	8	TRUE	TRUE	TRUE	FALSE	TRUE	TRUE
jgi|Brafl1|225603|e_gw.108.53.1	1	1	1	1	1	1	1	0	1	1	1	1	11	TRUE	TRUE	TRUE	TRUE	TRUE	TRUE
jgi|Brafl1|225715|e_gw.109.84.1	1	0	1	1	1	1	1	1	1	1	0	1	11	TRUE	TRUE	TRUE	FALSE	TRUE	TRUE
jgi|Brafl1|225827|e_gw.110.31.1	1	0	1	0	1	1	1	1	1	1	0	1	10	TRUE	TRUE	TRUE	FALSE	TRUE	TRUE
jgi|Brafl1|226539|e_gw.237.94.1	1	0	1	0	1	1	1	1	1	1	0	1	10	TRUE	TRUE	TRUE	FALSE	TRUE	TRUE
jgi|Brafl1|227221|e_gw.244.119.	1	0	1	0	0	1	1	0	1	1	0	1	7	TRUE	TRUE	FALSE	FALSE	TRUE	TRUE
jgi|Brafl1|227565|e_gw.246.74.1	1	0	1	0	1	1	1	0	1	1	0	1	9	TRUE	TRUE	TRUE	FALSE	TRUE	TRUE
jgi|Brafl1|227842|e_gw.249.89.1	1	0	1	0	1	1	1	0	1	1	0	1	8	TRUE	TRUE	TRUE	FALSE	TRUE	TRUE
jgi|Brafl1|228097|e_gw.251.58.1	1	0	1	0	1	1	1	0	1	1	0	1	9	TRUE	TRUE	TRUE	FALSE	TRUE	TRUE
jgi|Brafl1|228996|e_gw.259.26.1	1	1	1	0	1	1	1	0	1	1	1	1	10	TRUE	TRUE	TRUE	TRUE	TRUE	TRUE
jgi|Brafl1|229233|e_gw.260.37.1	1	1	1	1	1	1	1	0	1	1	1	1	12	TRUE	TRUE	TRUE	TRUE	TRUE	TRUE
jgi|Brafl1|229295|e_gw.261.33.1	1	0	1	1	1	1	1	1	1	1	0	1	11	TRUE	TRUE	TRUE	FALSE	TRUE	TRUE
jgi|Brafl1|229875|e_gw.266.64.1	1	1	1	1	0	1	0	1	1	0	1	0	8	TRUE	TRUE	FALSE	TRUE	FALSE	TRUE
jgi|Brafl1|230335|e_gw.271.33.1	0	0	1	0	1	1	1	0	1	1	0	1	7	TRUE	TRUE	TRUE	FALSE	TRUE	TRUE
jgi|Brafl1|230441|e_gw.271.51.1	1	0	1	0	1	1	1	1	1	1	0	1	10	TRUE	TRUE	TRUE	FALSE	TRUE	TRUE
jgi|Brafl1|230692|e_gw.274.54.1	1	0	1	0	1	1	1	1	1	1	0	1	10	TRUE	TRUE	TRUE	FALSE	TRUE	TRUE
jgi|Brafl1|230875|e_gw.276.104.	0	0	1	0	1	1	1	1	1	1	0	1	8	TRUE	TRUE	TRUE	FALSE	TRUE	TRUE
jgi|Brafl1|231045|e_gw.278.85.1	1	1	1	1	1	1	1	1	1	0	1	1	12	TRUE	TRUE	FALSE	TRUE	TRUE	TRUE
jgi|Brafl1|233521|e_gw.304.54.1	1	0	1	1	1	1	1	0	1	1	0	1	10	TRUE	TRUE	TRUE	FALSE	TRUE	TRUE
jgi|Brafl1|234524|e_gw.315.20.1	1	0	1	1	1	1	1	1	1	1	0	1	11	TRUE	TRUE	TRUE	FALSE	TRUE	TRUE
jgi|Brafl1|236231|e_gw.333.87.1	0	0	1	0	0	1	0	1	1	1	0	1	6	TRUE	TRUE	FALSE	FALSE	FALSE	TRUE
jgi|Brafl1|236957|e_gw.340.62.1	1	0	1	1	1	1	1	1	1	1	0	1	10	TRUE	TRUE	TRUE	FALSE	TRUE	TRUE
jgi|Brafl1|236997|e_gw.340.12.1	0	0	1	0	1	1	1	0	1	1	0	1	7	TRUE	TRUE	TRUE	FALSE	TRUE	TRUE
jgi|Brafl1|237201|e_gw.343.29.1	0	0	1	0	1	1	1	0	1	1	0	1	8	TRUE	TRUE	TRUE	FALSE	TRUE	TRUE
jgi|Brafl1|237410|e_gw.346.43.1	1	0	1	0	1	1	1	1	1	1	0	1	9	TRUE	TRUE	TRUE	FALSE	TRUE	TRUE
jgi|Brafl1|239709|e_gw.371.69.1	0	0	1	0	0	1	0	0	0	0	0	0	2	TRUE	FALSE	FALSE	FALSE	FALSE	TRUE
jgi|Brafl1|240619|e_gw.384.12.1	1	1	1	1	1	1	1	1	1	0	1	1	11	TRUE	TRUE	FALSE	TRUE	TRUE	TRUE
jgi|Brafl1|243738|e_gw.431.36.1	0	0	1	0	1	1	1	0	1	0	0	1	6	TRUE	TRUE	FALSE	FALSE	TRUE	TRUE
jgi|Brafl1|245107|e_gw.449.196.	1	0	1	1	1	1	1	1	1	1	0	1	11	TRUE	TRUE	TRUE	FALSE	TRUE	TRUE
jgi|Brafl1|245277|e_gw.451.39.1	0	0	1	0	1	1	1	0	1	1	0	1	7	TRUE	TRUE	TRUE	FALSE	TRUE	TRUE
jgi|Brafl1|245724|e_gw.459.46.1	0	0	1	0	1	1	1	0	1	1	0	1	7	TRUE	TRUE	TRUE	FALSE	TRUE	TRUE
jgi|Brafl1|246011|e_gw.464.36.1	0	0	1	0	0	1	0	0	1	0	0	1	4	TRUE	TRUE	FALSE	FALSE	FALSE	TRUE
jgi|Brafl1|246593|e_gw.476.36.1	0	0	1	0	1	1	1	1	1	1	0	1	9	TRUE	TRUE	TRUE	FALSE	TRUE	TRUE
jgi|Brafl1|246668|e_gw.477.75.1	1	0	1	0	1	1	1	0	1	1	0	1	8	TRUE	TRUE	TRUE	FALSE	TRUE	TRUE
jgi|Brafl1|246883|e_gw.481.72.1	1	0	1	1	1	1	1	1	1	1	0	1	11	TRUE	TRUE	TRUE	FALSE	TRUE	TRUE
jgi|Brafl1|247013|e_gw.483.26.1	1	0	1	0	1	1	1	1	1	1	0	1	10	TRUE	TRUE	TRUE	FALSE	TRUE	TRUE
jgi|Brafl1|247383|e_gw.489.91.1	1	0	1	0	0	1	1	0	1	1	0	1	7	TRUE	TRUE	FALSE	FALSE	TRUE	TRUE
jgi|Brafl1|247700|e_gw.497.23.1	1	0	1	0	1	1	1	1	1	1	0	1	10	TRUE	TRUE	TRUE	FALSE	TRUE	TRUE
jgi|Brafl1|249124|e_gw.530.23.1	0	0	1	0	0	1	0	0	0	0	0	1	3	TRUE	FALSE	FALSE	FALSE	FALSE	TRUE
jgi|Brafl1|249677|e_gw.542.23.1	1	0	1	1	1	1	1	1	1	1	0	1	11	TRUE	TRUE	TRUE	FALSE	TRUE	TRUE
jgi|Brafl1|249692|e_gw.543.8.1	1	0	1	0	0	1	0	0	1	0	0	1	5	TRUE	TRUE	FALSE	FALSE	FALSE	TRUE
jgi|Brafl1|250310|e_gw.561.7.1	1	0	1	1	1	1	1	1	1	1	0	1	11	TRUE	TRUE	TRUE	FALSE	TRUE	TRUE
jgi|Brafl1|250451|e_gw.565.56.1	1	0	1	0	1	1	1	0	1	1	0	1	9	TRUE	TRUE	TRUE	FALSE	TRUE	TRUE
jgi|Brafl1|250508|e_gw.567.24.1	0	0	1	0	0	1	1	0	1	0	0	1	5	TRUE	TRUE	FALSE	FALSE	TRUE	TRUE
jgi|Brafl1|251375|e_gw.581.12.1	1	0	1	0	1	1	1	1	1	1	0	1	10	TRUE	TRUE	TRUE	FALSE	TRUE	TRUE
jgi|Brafl1|251540|e_gw.587.34.1	1	0	1	1	1	1	1	1	1	1	0	1	11	TRUE	TRUE	TRUE	FALSE	TRUE	TRUE
jgi|Brafl1|253097|e_gw.638.19.1	1	0	1	0	1	1	1	1	1	1	0	1	9	TRUE	TRUE	TRUE	FALSE	TRUE	TRUE
jgi|Brafl1|253668|e_gw.654.9.1	1	0	1	1	1	1	1	1	1	1	0	1	11	TRUE	TRUE	TRUE	FALSE	TRUE	TRUE
jgi|Brafl1|253799|e_gw.659.6.1	1	0	1	0	1	1	1	1	1	1	0	1	10	TRUE	TRUE	TRUE	FALSE	TRUE	TRUE
jgi|Brafl1|253823|e_gw.660.26.1	1	0	1	0	1	1	1	1	1	0	0	1	9	TRUE	TRUE	FALSE	FALSE	TRUE	TRUE
jgi|Brafl1|254476|e_gw.685.36.1	1	0	1	0	1	1	1	0	1	1	0	1	8	TRUE	TRUE	TRUE	FALSE	TRUE	TRUE
jgi|Brafl1|255178|e_gw.716.19.1	0	0	1	0	0	1	1	0	0	0	0	1	4	TRUE	FALSE	FALSE	FALSE	TRUE	TRUE
jgi|Brafl1|255750|e_gw.756.3.1	1	0	1	0	0	1	1	1	1	1	0	0	7	TRUE	TRUE	FALSE	FALSE	TRUE	TRUE
jgi|Brafl1|256796|e_gw.816.5.1	1	0	1	0	1	1	1	1	1	1	0	1	10	TRUE	TRUE	TRUE	FALSE	TRUE	TRUE
jgi|Brafl1|257047|e_gw.841.3.1	0	0	1	0	1	1	1	0	1	0	0	1	6	TRUE	TRUE	FALSE	FALSE	TRUE	TRUE
jgi|Brafl1|258435|e_gw.973.9.1	1	0	1	0	1	1	1	0	0	1	0	1	8	TRUE	TRUE	TRUE	FALSE	TRUE	TRUE
jgi|Brafl1|259694|estExt_Genewi	0	0	1	0	0	1	0	0	1	0	0	0	3	TRUE	TRUE	FALSE	FALSE	FALSE	TRUE
jgi|Brafl1|263068|estExt_Genewi	1	1	1	1	1	1	1	1	1	0	1	1	12	TRUE	TRUE	FALSE	TRUE	TRUE	TRUE
jgi|Brafl1|266644|estExt_Genewi	1	1	1	1	1	1	1	0	1	1	1	1	12	TRUE	TRUE	TRUE	TRUE	TRUE	TRUE
jgi|Brafl1|267234|estExt_Genewi	0	0	1	0	1	1	0	0	0	1	0	1	5	TRUE	FALSE	FALSE	FALSE	TRUE	TRUE
jgi|Brafl1|267747|estExt_Genewi	1	1	1	1	1	1	1	0	1	1	1	1	12	TRUE	TRUE	TRUE	TRUE	TRUE	TRUE
jgi|Brafl1|276925|estExt_gwp.C_	1	0	1	0	1	1	1	0	1	1	0	1	9	TRUE	TRUE	TRUE	FALSE	TRUE	TRUE
jgi|Brafl1|282849|estExt_gwp.C_	0	0	1	0	1	1	1	0	1	1	0	1	8	TRUE	TRUE	TRUE	FALSE	TRUE	TRUE
jgi|Brafl1|283686|estExt_gwp.C_	1	0	1	1	1	1	1	1	1	1	0	1	11	TRUE	TRUE	TRUE	FALSE	TRUE	TRUE
jgi|Brafl1|284154|estExt_gwp.C_	0	0	1	0	0	1	0	0	0	0	0	0	2	TRUE	FALSE	FALSE	FALSE	FALSE	TRUE
jgi|Brafl1|286508|estExt_gwp.C_	1	1	1	1	1	1	1	0	1	1	1	1	12	TRUE	TRUE	TRUE	TRUE	TRUE	TRUE
jgi|Brafl1|288954|estExt_gwp.C_	1	0	1	0	1	1	1	0	1	1	0	1	9	TRUE	TRUE	TRUE	FALSE	TRUE	TRUE
jgi|Brafl1|64171|fgenesh2_pg.sc	0	0	1	0	0	0	1	0	0	0	0	0	2	TRUE	FALSE	FALSE	FALSE	TRUE	TRUE
jgi|Brafl1|64285|fgenesh2_pg.sc	0	0	1	0	0	0	1	0	1	1	0	0	4	TRUE	TRUE	FALSE	FALSE	TRUE	TRUE
jgi|Brafl1|67193|fgenesh2_pg.sc	0	0	1	0	0	0	1	0	0	0	0	0	2	TRUE	FALSE	FALSE	FALSE	TRUE	TRUE
jgi|Brafl1|67506|fgenesh2_pg.sc	0	0	1	0	0	0	1	0	0	0	0	0	2	TRUE	FALSE	FALSE	FALSE	TRUE	TRUE
jgi|Brafl1|67599|fgenesh2_pg.sc	1	0	1	1	0	0	1	0	1	1	0	0	7	TRUE	TRUE	FALSE	FALSE	TRUE	TRUE
jgi|Brafl1|68421|fgenesh2_pg.sc	0	0	1	0	0	0	1	0	0	0	0	0	2	TRUE	FALSE	FALSE	FALSE	TRUE	TRUE
jgi|Brafl1|69007|fgenesh2_pg.sc	1	0	1	0	1	1	1	0	1	1	0	1	9	TRUE	TRUE	TRUE	FALSE	TRUE	TRUE
jgi|Brafl1|69697|fgenesh2_pg.sc	0	0	1	0	1	1	1	0	1	1	0	0	7	TRUE	TRUE	FALSE	FALSE	TRUE	TRUE
jgi|Brafl1|69917|fgenesh2_pg.sc	0	0	1	0	0	0	1	0	0	0	0	0	2	TRUE	FALSE	FALSE	FALSE	TRUE	TRUE
jgi|Brafl1|72547|fgenesh2_pg.sc	0	0	1	0	0	0	1	0	1	1	0	1	5	TRUE	TRUE	FALSE	FALSE	TRUE	TRUE
jgi|Brafl1|72587|fgenesh2_pg.sc	0	0	1	0	0	0	1	0	0	0	0	0	2	TRUE	FALSE	FALSE	FALSE	TRUE	TRUE
jgi|Brafl1|74078|fgenesh2_pg.sc	0	0	1	0	0	1	1	1	0	1	0	0	5	TRUE	FALSE	FALSE	FALSE	TRUE	TRUE
jgi|Brafl1|74526|fgenesh2_pg.sc	0	0	1	0	0	0	1	0	1	1	0	1	5	TRUE	TRUE	FALSE	FALSE	TRUE	TRUE
jgi|Brafl1|76426|fgenesh2_pg.sc	0	0	1	0	0	1	1	1	1	1	0	1	8	TRUE	TRUE	FALSE	FALSE	TRUE	TRUE
jgi|Brafl1|77360|fgenesh2_pg.sc	0	0	1	0	0	0	1	1	0	0	0	0	3	TRUE	FALSE	FALSE	FALSE	TRUE	TRUE
jgi|Brafl1|78039|fgenesh2_pg.sc	0	0	1	0	0	0	1	0	0	0	0	0	2	TRUE	FALSE	FALSE	FALSE	TRUE	TRUE
jgi|Brafl1|79114|fgenesh2_pg.sc	0	0	1	0	0	0	1	0	0	0	0	0	2	TRUE	FALSE	FALSE	FALSE	TRUE	TRUE
jgi|Brafl1|81136|fgenesh2_pg.sc	1	0	1	0	0	0	1	0	1	1	0	0	5	TRUE	TRUE	FALSE	FALSE	TRUE	TRUE
jgi|Brafl1|81367|fgenesh2_pg.sc	0	1	1	0	0	0	1	1	1	0	1	0	6	TRUE	TRUE	FALSE	FALSE	TRUE	TRUE
jgi|Brafl1|83771|fgenesh2_pg.sc	0	0	1	0	0	0	1	0	0	0	0	0	2	TRUE	FALSE	FALSE	FALSE	TRUE	TRUE
jgi|Brafl1|85180|fgenesh2_pg.sc	0	0	1	0	0	1	1	0	1	1	0	1	7	TRUE	TRUE	FALSE	FALSE	TRUE	TRUE
jgi|Brafl1|86069|fgenesh2_pg.sc	1	0	1	0	1	1	1	0	1	1	0	1	9	TRUE	TRUE	TRUE	FALSE	TRUE	TRUE
jgi|Brafl1|86350|fgenesh2_pg.sc	0	0	1	0	0	0	1	0	0	0	0	0	2	TRUE	FALSE	FALSE	FALSE	TRUE	TRUE
jgi|Brafl1|86467|fgenesh2_pg.sc	1	0	1	1	0	0	1	0	0	1	0	1	6	TRUE	TRUE	FALSE	FALSE	TRUE	TRUE
jgi|Brafl1|86687|fgenesh2_pg.sc	0	0	1	0	0	0	1	0	0	0	0	1	3	TRUE	FALSE	FALSE	FALSE	TRUE	TRUE
jgi|Brafl1|86710|fgenesh2_pg.sc	0	0	1	0	0	0	1	0	0	0	0	0	2	TRUE	FALSE	FALSE	FALSE	TRUE	TRUE
jgi|Brafl1|87031|fgenesh2_pg.sc	1	0	1	0	1	1	1	0	1	1	0	1	9	TRUE	TRUE	TRUE	FALSE	TRUE	TRUE
jgi|Brafl1|87584|fgenesh2_pg.sc	1	1	1	0	1	1	1	0	1	1	1	1	10	TRUE	TRUE	TRUE	TRUE	TRUE	TRUE
jgi|Brafl1|88070|fgenesh2_pg.sc	0	0	1	0	0	0	1	0	1	1	0	0	4	TRUE	TRUE	FALSE	FALSE	TRUE	TRUE
jgi|Brafl1|89092|fgenesh2_pg.sc	0	0	1	0	0	0	1	0	1	0	0	0	3	TRUE	TRUE	FALSE	FALSE	TRUE	TRUE
jgi|Brafl1|89231|fgenesh2_pg.sc	0	0	1	0	0	0	1	0	0	0	0	0	2	TRUE	FALSE	FALSE	FALSE	TRUE	TRUE
jgi|Brafl1|89929|fgenesh2_pg.sc	0	0	1	0	0	0	1	1	1	1	0	1	6	TRUE	TRUE	FALSE	FALSE	TRUE	TRUE
jgi|Brafl1|91074|fgenesh2_pg.sc	0	0	1	0	0	0	1	0	0	0	0	0	2	TRUE	FALSE	FALSE	FALSE	TRUE	TRUE
jgi|Brafl1|91611|fgenesh2_pg.sc	0	0	1	0	0	0	1	0	0	0	0	0	2	TRUE	FALSE	FALSE	FALSE	TRUE	TRUE
jgi|Brafl1|92059|fgenesh2_pg.sc	1	0	1	1	1	1	1	1	1	1	0	1	11	TRUE	TRUE	TRUE	FALSE	TRUE	TRUE
jgi|Brafl1|92328|fgenesh2_pg.sc	0	0	1	0	0	0	1	0	1	1	0	1	6	TRUE	TRUE	FALSE	FALSE	TRUE	TRUE
jgi|Brafl1|92764|fgenesh2_pg.sc	0	0	1	0	0	0	1	0	0	0	0	0	2	TRUE	FALSE	FALSE	FALSE	TRUE	TRUE
jgi|Brafl1|93378|fgenesh2_pg.sc	1	0	1	1	1	1	1	1	1	1	0	1	11	TRUE	TRUE	TRUE	FALSE	TRUE	TRUE
jgi|Brafl1|93534|fgenesh2_pg.sc	1	0	1	1	1	1	1	1	1	1	0	1	10	TRUE	TRUE	TRUE	FALSE	TRUE	TRUE
jgi|Brafl1|94634|fgenesh2_pg.sc	0	0	1	0	0	0	1	0	0	0	0	0	2	TRUE	FALSE	FALSE	FALSE	TRUE	TRUE
jgi|Brafl1|94840|fgenesh2_pg.sc	0	0	1	0	0	1	1	0	0	1	0	1	5	TRUE	FALSE	FALSE	FALSE	TRUE	TRUE
jgi|Brafl1|95119|fgenesh2_pg.sc	0	0	1	0	0	0	1	0	0	0	0	0	2	TRUE	FALSE	FALSE	FALSE	TRUE	TRUE
jgi|Brafl1|97256|fgenesh2_pg.sc	0	0	1	0	0	0	1	0	1	1	0	1	6	TRUE	TRUE	FALSE	FALSE	TRUE	TRUE
jgi|Brafl1|99287|fgenesh2_pg.sc	0	0	1	0	0	0	1	0	0	0	0	0	2	TRUE	FALSE	FALSE	FALSE	TRUE	TRUE
jgi|Brafl1|100126|fgenesh2_pg.s	0	0	1	0	0	0	1	0	0	0	0	0	2	TRUE	FALSE	FALSE	FALSE	TRUE	TRUE
jgi|Brafl1|100837|fgenesh2_pg.s	1	0	1	0	0	0	1	0	1	1	0	1	7	TRUE	TRUE	FALSE	FALSE	TRUE	TRUE
jgi|Brafl1|106157|fgenesh2_pg.s	0	0	1	0	0	0	1	0	1	1	0	1	5	TRUE	TRUE	FALSE	FALSE	TRUE	TRUE
jgi|Brafl1|107722|fgenesh2_pg.s	0	0	1	0	0	0	1	0	1	1	0	1	5	TRUE	TRUE	FALSE	FALSE	TRUE	TRUE
jgi|Brafl1|108270|fgenesh2_pg.s	1	1	1	1	1	1	1	1	1	0	1	1	12	TRUE	TRUE	FALSE	TRUE	TRUE	TRUE
jgi|Brafl1|108393|fgenesh2_pg.s	0	0	1	0	0	1	1	0	1	1	0	1	7	TRUE	TRUE	FALSE	FALSE	TRUE	TRUE
jgi|Brafl1|110669|fgenesh2_pg.s	0	0	1	0	0	0	1	0	1	0	0	0	3	TRUE	TRUE	FALSE	FALSE	TRUE	TRUE
jgi|Brafl1|110685|fgenesh2_pg.s	0	0	1	0	0	0	1	0	0	0	0	0	2	TRUE	FALSE	FALSE	FALSE	TRUE	TRUE
jgi|Brafl1|110805|fgenesh2_pg.s	0	0	1	0	0	0	1	0	0	1	0	0	3	TRUE	FALSE	FALSE	FALSE	TRUE	TRUE
jgi|Brafl1|111997|fgenesh2_pg.s	1	0	1	0	0	1	1	1	0	1	0	1	7	TRUE	TRUE	FALSE	FALSE	TRUE	TRUE
jgi|Brafl1|112301|fgenesh2_pg.s	1	0	1	0	1	1	1	0	1	1	0	1	9	TRUE	TRUE	TRUE	FALSE	TRUE	TRUE
jgi|Brafl1|112353|fgenesh2_pg.s	0	0	1	0	0	1	1	0	1	0	0	0	4	TRUE	TRUE	FALSE	FALSE	TRUE	TRUE
jgi|Brafl1|112383|fgenesh2_pg.s	1	1	1	0	0	0	1	0	0	1	1	1	7	TRUE	TRUE	FALSE	FALSE	TRUE	TRUE
jgi|Brafl1|112490|fgenesh2_pg.s	0	0	1	0	0	1	1	0	0	0	0	0	3	TRUE	FALSE	FALSE	FALSE	TRUE	TRUE
jgi|Brafl1|112684|fgenesh2_pg.s	1	0	1	1	1	1	1	0	1	1	0	1	9	TRUE	TRUE	TRUE	FALSE	TRUE	TRUE
jgi|Brafl1|112807|fgenesh2_pg.s	0	0	1	0	0	1	1	0	1	1	0	1	6	TRUE	TRUE	FALSE	FALSE	TRUE	TRUE
jgi|Brafl1|113375|fgenesh2_pg.s	0	0	1	0	0	0	1	0	0	0	0	0	2	TRUE	FALSE	FALSE	FALSE	TRUE	TRUE
jgi|Brafl1|116967|estExt_fgenes	0	0	1	0	0	0	1	0	1	0	0	0	3	TRUE	TRUE	FALSE	FALSE	TRUE	TRUE
jgi|Brafl1|117233|estExt_fgenes	1	0	1	0	1	1	1	0	1	1	0	1	8	TRUE	TRUE	TRUE	FALSE	TRUE	TRUE
jgi|Brafl1|120069|estExt_fgenes	1	1	1	0	1	1	1	1	1	1	1	1	12	TRUE	TRUE	TRUE	TRUE	TRUE	TRUE
jgi|Brafl1|120560|estExt_fgenes	0	0	1	0	0	0	1	1	0	1	0	0	4	TRUE	FALSE	FALSE	FALSE	TRUE	TRUE
jgi|Brafl1|121199|estExt_fgenes	1	0	1	1	1	1	1	0	1	1	0	1	10	TRUE	TRUE	TRUE	FALSE	TRUE	TRUE
jgi|Brafl1|124760|estExt_fgenes	0	0	1	0	0	0	1	0	0	0	0	0	2	TRUE	FALSE	FALSE	FALSE	TRUE	TRUE
jgi|Brafl1|125450|estExt_fgenes	0	0	1	0	1	1	1	0	0	0	0	1	5	TRUE	FALSE	FALSE	FALSE	TRUE	TRUE
jgi|Brafl1|125503|estExt_fgenes	0	0	1	0	0	0	1	0	1	1	0	1	5	TRUE	TRUE	FALSE	FALSE	TRUE	TRUE
jgi|Brafl1|126145|estExt_fgenes	1	0	1	0	0	1	1	0	1	1	0	1	7	TRUE	TRUE	FALSE	FALSE	TRUE	TRUE
jgi|Brafl1|127382|estExt_fgenes	0	0	1	0	0	0	1	0	1	0	0	1	4	TRUE	TRUE	FALSE	FALSE	TRUE	TRUE
jgi|Brafl1|127694|estExt_fgenes	0	0	1	0	0	1	1	0	0	0	0	0	3	TRUE	FALSE	FALSE	FALSE	TRUE	TRUE
jgi|Brafl1|128110|estExt_fgenes	0	0	1	0	0	0	1	0	0	0	0	0	2	TRUE	FALSE	FALSE	FALSE	TRUE	TRUE
jgi|Brafl1|130989|estExt_fgenes	0	0	1	0	0	0	1	0	1	1	0	0	4	TRUE	TRUE	FALSE	FALSE	TRUE	TRUE
jgi|Brafl1|131973|estExt_fgenes	0	0	1	1	1	0	1	1	1	1	0	0	8	TRUE	TRUE	FALSE	FALSE	TRUE	TRUE
jgi|Brafl1|132263|estExt_fgenes	1	0	1	0	1	1	1	0	1	1	0	0	8	TRUE	TRUE	FALSE	FALSE	TRUE	TRUE
jgi|Brafl1|133308|estExt_fgenes	0	0	1	0	1	0	1	0	0	0	0	0	3	TRUE	FALSE	FALSE	FALSE	TRUE	TRUE
jgi|Brafl1|137816|gw.654.2.1	1	0	1	1	1	1	1	1	1	1	0	1	11	TRUE	TRUE	TRUE	FALSE	TRUE	TRUE
jgi|Brafl1|139494|gw.56.17.1	0	0	1	0	0	0	1	0	1	0	0	0	3	TRUE	TRUE	FALSE	FALSE	TRUE	TRUE
jgi|Brafl1|141574|gw.444.13.1	1	0	1	0	1	1	1	0	1	1	0	1	9	TRUE	TRUE	TRUE	FALSE	TRUE	TRUE
jgi|Brafl1|142449|gw.81.11.1	0	0	1	0	1	1	1	0	1	1	0	1	7	TRUE	TRUE	TRUE	FALSE	TRUE	TRUE
jgi|Brafl1|144783|gw.255.10.1	0	0	1	0	0	1	1	0	0	1	0	1	5	TRUE	FALSE	FALSE	FALSE	TRUE	TRUE
jgi|Brafl1|151499|gw.613.18.1	0	1	1	0	0	0	1	0	0	0	1	0	5	TRUE	TRUE	FALSE	FALSE	TRUE	TRUE
jgi|Brafl1|152579|gw.784.7.1	1	0	1	0	1	1	1	0	1	1	0	1	8	TRUE	TRUE	TRUE	FALSE	TRUE	TRUE
jgi|Brafl1|158779|gw.377.29.1	0	0	1	0	1	1	1	1	1	1	0	1	9	TRUE	TRUE	TRUE	FALSE	TRUE	TRUE
jgi|Brafl1|162548|gw.255.58.1	0	0	1	0	1	1	1	1	1	1	0	1	8	TRUE	TRUE	TRUE	FALSE	TRUE	TRUE
jgi|Brafl1|166372|gw.37.189.1	1	0	1	1	1	1	1	0	1	1	0	1	10	TRUE	TRUE	TRUE	FALSE	TRUE	TRUE
jgi|Brafl1|170475|gw.11.272.1	1	0	1	1	1	1	1	1	1	1	0	1	11	TRUE	TRUE	TRUE	FALSE	TRUE	TRUE
jgi|Brafl1|175343|gw.426.61.1	1	1	1	1	1	1	1	1	1	0	1	1	11	TRUE	TRUE	FALSE	TRUE	TRUE	TRUE
jgi|Brafl1|188335|gw.451.44.1	0	0	1	0	0	0	1	0	1	1	0	0	4	TRUE	TRUE	FALSE	FALSE	TRUE	TRUE
jgi|Brafl1|189593|gw.4.392.1	1	0	1	1	1	1	1	1	1	1	0	1	11	TRUE	TRUE	TRUE	FALSE	TRUE	TRUE
jgi|Brafl1|197626|gw.49.253.1	1	0	1	0	0	0	1	0	1	0	0	0	4	TRUE	TRUE	FALSE	FALSE	TRUE	TRUE
jgi|Brafl1|198508|gw.87.174.1	0	0	1	1	1	0	1	0	1	1	0	0	7	TRUE	TRUE	FALSE	FALSE	TRUE	TRUE
jgi|Brafl1|201276|e_gw.6.250.1	0	0	1	0	1	1	1	1	1	1	0	1	8	TRUE	TRUE	TRUE	FALSE	TRUE	TRUE
jgi|Brafl1|212462|e_gw.49.271.1	0	0	1	0	0	0	1	0	1	0	0	0	3	TRUE	TRUE	FALSE	FALSE	TRUE	TRUE
jgi|Brafl1|212980|e_gw.52.74.1	0	0	1	0	0	1	1	0	1	1	0	1	7	TRUE	TRUE	FALSE	FALSE	TRUE	TRUE
jgi|Brafl1|214561|e_gw.58.246.1	0	0	1	0	0	1	1	1	1	1	0	1	7	TRUE	TRUE	FALSE	FALSE	TRUE	TRUE
jgi|Brafl1|216380|e_gw.66.236.1	0	0	1	0	1	0	1	0	1	1	0	0	6	TRUE	TRUE	FALSE	FALSE	TRUE	TRUE
jgi|Brafl1|217546|e_gw.71.265.1	0	0	1	0	0	0	1	0	0	1	0	0	3	TRUE	FALSE	FALSE	FALSE	TRUE	TRUE
jgi|Brafl1|219601|e_gw.79.152.1	0	0	1	0	0	0	1	0	0	1	0	1	4	TRUE	FALSE	FALSE	FALSE	TRUE	TRUE
jgi|Brafl1|225543|e_gw.108.88.1	0	0	1	0	0	0	1	0	1	1	0	0	5	TRUE	TRUE	FALSE	FALSE	TRUE	TRUE
jgi|Brafl1|227667|e_gw.247.65.1	0	0	1	0	1	1	1	1	1	1	0	1	9	TRUE	TRUE	TRUE	FALSE	TRUE	TRUE
jgi|Brafl1|231551|e_gw.283.77.1	1	0	1	0	1	1	1	1	1	1	0	1	10	TRUE	TRUE	TRUE	FALSE	TRUE	TRUE
jgi|Brafl1|244314|e_gw.439.11.1	1	1	1	0	1	1	1	0	1	1	1	1	10	TRUE	TRUE	TRUE	TRUE	TRUE	TRUE
jgi|Brafl1|251195|e_gw.578.40.1	1	1	1	1	1	1	1	0	1	1	1	1	12	TRUE	TRUE	TRUE	TRUE	TRUE	TRUE
jgi|Brafl1|258945|e_gw.1052.5.1	1	0	1	0	1	1	1	0	1	1	0	1	8	TRUE	TRUE	TRUE	FALSE	TRUE	TRUE
jgi|Brafl1|63256|fgenesh2_pg.sc	0	0	1	0	0	0	0	0	1	0	0	0	2	TRUE	TRUE	FALSE	FALSE	FALSE	TRUE
jgi|Brafl1|63446|fgenesh2_pg.sc	0	0	1	0	0	0	0	0	1	0	0	0	2	TRUE	TRUE	FALSE	FALSE	FALSE	TRUE
jgi|Brafl1|63874|fgenesh2_pg.sc	0	1	1	0	0	0	0	0	1	1	1	1	6	TRUE	TRUE	FALSE	FALSE	FALSE	TRUE
jgi|Brafl1|66130|fgenesh2_pg.sc	0	0	1	0	0	0	0	0	1	0	0	0	2	TRUE	TRUE	FALSE	FALSE	FALSE	TRUE
jgi|Brafl1|67062|fgenesh2_pg.sc	0	0	1	0	0	0	0	0	1	0	0	0	2	TRUE	TRUE	FALSE	FALSE	FALSE	TRUE
jgi|Brafl1|67168|fgenesh2_pg.sc	0	0	1	0	1	1	1	0	1	1	0	1	8	TRUE	TRUE	TRUE	FALSE	TRUE	TRUE
jgi|Brafl1|67657|fgenesh2_pg.sc	0	0	1	0	0	0	0	0	1	0	0	0	2	TRUE	TRUE	FALSE	FALSE	FALSE	TRUE
jgi|Brafl1|68531|fgenesh2_pg.sc	1	0	1	0	0	0	0	0	1	0	0	0	3	TRUE	TRUE	FALSE	FALSE	FALSE	TRUE
jgi|Brafl1|69881|fgenesh2_pg.sc	0	0	1	0	0	0	0	0	1	1	0	0	3	TRUE	TRUE	FALSE	FALSE	FALSE	TRUE
jgi|Brafl1|69916|fgenesh2_pg.sc	1	0	1	0	0	0	0	0	1	0	0	0	4	TRUE	TRUE	FALSE	FALSE	FALSE	TRUE
jgi|Brafl1|71637|fgenesh2_pg.sc	0	0	1	0	0	0	1	0	1	1	0	1	5	TRUE	TRUE	FALSE	FALSE	TRUE	TRUE
jgi|Brafl1|73903|fgenesh2_pg.sc	0	0	1	0	0	0	0	0	1	1	0	0	3	TRUE	TRUE	FALSE	FALSE	FALSE	TRUE
jgi|Brafl1|74127|fgenesh2_pg.sc	0	0	1	0	0	0	1	0	1	1	0	1	5	TRUE	TRUE	FALSE	FALSE	TRUE	TRUE
jgi|Brafl1|74853|fgenesh2_pg.sc	0	0	1	0	0	0	0	0	1	0	0	0	2	TRUE	TRUE	FALSE	FALSE	FALSE	TRUE
jgi|Brafl1|75439|fgenesh2_pg.sc	0	0	1	0	0	0	0	0	1	0	0	0	2	TRUE	TRUE	FALSE	FALSE	FALSE	TRUE
jgi|Brafl1|75522|fgenesh2_pg.sc	0	0	1	0	0	0	0	0	1	0	0	0	2	TRUE	TRUE	FALSE	FALSE	FALSE	TRUE
jgi|Brafl1|75882|fgenesh2_pg.sc	0	0	1	0	1	1	1	0	1	1	0	1	7	TRUE	TRUE	TRUE	FALSE	TRUE	TRUE
jgi|Brafl1|76952|fgenesh2_pg.sc	0	0	1	0	0	0	0	0	1	0	0	0	2	TRUE	TRUE	FALSE	FALSE	FALSE	TRUE
jgi|Brafl1|77319|fgenesh2_pg.sc	0	0	1	0	0	0	0	0	1	0	0	0	2	TRUE	TRUE	FALSE	FALSE	FALSE	TRUE
jgi|Brafl1|77891|fgenesh2_pg.sc	0	0	1	0	1	1	0	0	1	1	0	1	6	TRUE	TRUE	FALSE	FALSE	TRUE	TRUE
jgi|Brafl1|77938|fgenesh2_pg.sc	0	0	1	0	0	0	1	0	1	1	0	1	5	TRUE	TRUE	FALSE	FALSE	TRUE	TRUE
jgi|Brafl1|78872|fgenesh2_pg.sc	0	0	1	0	0	0	0	0	1	0	0	0	2	TRUE	TRUE	FALSE	FALSE	FALSE	TRUE
jgi|Brafl1|79532|fgenesh2_pg.sc	0	0	1	0	0	0	0	0	1	0	0	0	2	TRUE	TRUE	FALSE	FALSE	FALSE	TRUE
jgi|Brafl1|79533|fgenesh2_pg.sc	0	0	1	0	1	1	1	0	1	1	0	1	8	TRUE	TRUE	TRUE	FALSE	TRUE	TRUE
jgi|Brafl1|79836|fgenesh2_pg.sc	0	0	1	0	0	0	0	0	1	0	0	0	2	TRUE	TRUE	FALSE	FALSE	FALSE	TRUE
jgi|Brafl1|80610|fgenesh2_pg.sc	1	0	1	0	0	0	1	1	1	0	0	0	6	TRUE	TRUE	FALSE	FALSE	TRUE	TRUE
jgi|Brafl1|80851|fgenesh2_pg.sc	0	0	1	0	0	0	0	0	1	0	0	0	2	TRUE	TRUE	FALSE	FALSE	FALSE	TRUE
jgi|Brafl1|81454|fgenesh2_pg.sc	1	0	1	0	1	1	1	0	1	1	0	1	8	TRUE	TRUE	TRUE	FALSE	TRUE	TRUE
jgi|Brafl1|82104|fgenesh2_pg.sc	0	0	1	0	1	1	1	0	1	1	0	1	7	TRUE	TRUE	TRUE	FALSE	TRUE	TRUE
jgi|Brafl1|82190|fgenesh2_pg.sc	0	0	1	0	0	0	0	0	1	0	0	0	2	TRUE	TRUE	FALSE	FALSE	FALSE	TRUE
jgi|Brafl1|82201|fgenesh2_pg.sc	0	0	1	0	0	0	0	0	1	0	0	0	3	TRUE	TRUE	FALSE	FALSE	FALSE	TRUE
jgi|Brafl1|83539|fgenesh2_pg.sc	1	0	1	0	0	0	0	0	1	0	0	0	3	TRUE	TRUE	FALSE	FALSE	FALSE	TRUE
jgi|Brafl1|83559|fgenesh2_pg.sc	0	0	1	0	0	0	0	1	1	0	0	0	3	TRUE	TRUE	FALSE	FALSE	FALSE	TRUE
jgi|Brafl1|84133|fgenesh2_pg.sc	0	0	1	0	1	0	1	0	1	0	0	0	4	TRUE	TRUE	FALSE	FALSE	TRUE	TRUE
jgi|Brafl1|84236|fgenesh2_pg.sc	0	0	1	0	0	1	1	0	1	0	0	0	4	TRUE	TRUE	FALSE	FALSE	TRUE	TRUE
jgi|Brafl1|84622|fgenesh2_pg.sc	0	0	1	0	1	1	1	0	1	1	0	1	7	TRUE	TRUE	TRUE	FALSE	TRUE	TRUE
jgi|Brafl1|84977|fgenesh2_pg.sc	1	0	1	1	1	1	1	1	1	1	0	1	11	TRUE	TRUE	TRUE	FALSE	TRUE	TRUE
jgi|Brafl1|85235|fgenesh2_pg.sc	0	0	1	0	0	0	0	0	1	0	0	0	2	TRUE	TRUE	FALSE	FALSE	FALSE	TRUE
jgi|Brafl1|85809|fgenesh2_pg.sc	0	0	1	0	0	0	0	0	1	0	0	0	2	TRUE	TRUE	FALSE	FALSE	FALSE	TRUE
jgi|Brafl1|87543|fgenesh2_pg.sc	1	0	1	0	0	0	0	1	1	1	0	0	5	TRUE	TRUE	FALSE	FALSE	FALSE	TRUE
jgi|Brafl1|87602|fgenesh2_pg.sc	0	0	1	0	0	0	0	0	1	0	0	0	2	TRUE	TRUE	FALSE	FALSE	FALSE	TRUE
jgi|Brafl1|88148|fgenesh2_pg.sc	0	0	1	0	0	0	0	0	1	0	0	0	2	TRUE	TRUE	FALSE	FALSE	FALSE	TRUE
jgi|Brafl1|88360|fgenesh2_pg.sc	0	0	1	0	1	1	1	0	1	1	0	0	7	TRUE	TRUE	FALSE	FALSE	TRUE	TRUE
jgi|Brafl1|88489|fgenesh2_pg.sc	0	0	1	0	0	0	0	0	1	1	0	0	3	TRUE	TRUE	FALSE	FALSE	FALSE	TRUE
jgi|Brafl1|88698|fgenesh2_pg.sc	0	0	1	0	0	0	0	0	1	0	0	0	2	TRUE	TRUE	FALSE	FALSE	FALSE	TRUE
jgi|Brafl1|88835|fgenesh2_pg.sc	0	1	1	1	1	0	1	1	1	1	1	1	10	TRUE	TRUE	FALSE	FALSE	TRUE	TRUE
jgi|Brafl1|88877|fgenesh2_pg.sc	1	0	1	0	1	0	0	0	1	1	0	1	7	TRUE	TRUE	FALSE	FALSE	TRUE	TRUE
jgi|Brafl1|89016|fgenesh2_pg.sc	0	0	1	0	0	0	0	0	1	0	0	0	2	TRUE	TRUE	FALSE	FALSE	FALSE	TRUE
jgi|Brafl1|89376|fgenesh2_pg.sc	0	0	1	0	1	1	1	0	1	1	0	1	8	TRUE	TRUE	TRUE	FALSE	TRUE	TRUE
jgi|Brafl1|89730|fgenesh2_pg.sc	0	0	1	0	0	0	0	0	1	0	0	0	2	TRUE	TRUE	FALSE	FALSE	FALSE	TRUE
jgi|Brafl1|90064|fgenesh2_pg.sc	0	0	1	0	0	0	0	0	1	0	0	0	2	TRUE	TRUE	FALSE	FALSE	FALSE	TRUE
jgi|Brafl1|90102|fgenesh2_pg.sc	1	0	1	0	1	1	1	0	1	1	0	1	9	TRUE	TRUE	TRUE	FALSE	TRUE	TRUE
jgi|Brafl1|90145|fgenesh2_pg.sc	0	0	1	0	0	0	0	0	1	0	0	1	3	TRUE	TRUE	FALSE	FALSE	FALSE	TRUE
jgi|Brafl1|91917|fgenesh2_pg.sc	0	0	1	0	1	0	0	0	1	0	0	1	5	TRUE	TRUE	FALSE	FALSE	TRUE	TRUE
jgi|Brafl1|92101|fgenesh2_pg.sc	0	0	1	0	0	1	0	0	1	1	0	0	4	TRUE	TRUE	FALSE	FALSE	FALSE	TRUE
jgi|Brafl1|93239|fgenesh2_pg.sc	0	0	1	0	0	0	1	0	1	0	0	1	4	TRUE	TRUE	FALSE	FALSE	TRUE	TRUE
jgi|Brafl1|93674|fgenesh2_pg.sc	0	0	1	0	1	1	1	0	1	1	0	1	7	TRUE	TRUE	TRUE	FALSE	TRUE	TRUE
jgi|Brafl1|96122|fgenesh2_pg.sc	1	0	1	1	1	1	1	1	1	1	0	1	11	TRUE	TRUE	TRUE	FALSE	TRUE	TRUE
jgi|Brafl1|96241|fgenesh2_pg.sc	0	0	1	0	0	0	1	0	1	0	0	1	4	TRUE	TRUE	FALSE	FALSE	TRUE	TRUE
jgi|Brafl1|96425|fgenesh2_pg.sc	0	1	1	0	1	1	0	0	1	1	1	1	9	TRUE	TRUE	FALSE	FALSE	TRUE	TRUE
jgi|Brafl1|96767|fgenesh2_pg.sc	0	0	1	0	0	1	1	0	1	1	0	1	7	TRUE	TRUE	FALSE	FALSE	TRUE	TRUE
jgi|Brafl1|97122|fgenesh2_pg.sc	0	0	1	0	0	0	0	0	1	0	0	0	2	TRUE	TRUE	FALSE	FALSE	FALSE	TRUE
jgi|Brafl1|97400|fgenesh2_pg.sc	0	0	1	0	1	1	1	1	1	1	0	1	8	TRUE	TRUE	TRUE	FALSE	TRUE	TRUE
jgi|Brafl1|97632|fgenesh2_pg.sc	0	0	1	0	0	0	0	0	1	0	0	0	2	TRUE	TRUE	FALSE	FALSE	FALSE	TRUE
jgi|Brafl1|98087|fgenesh2_pg.sc	0	0	1	0	0	0	1	0	1	0	0	0	4	TRUE	TRUE	FALSE	FALSE	TRUE	TRUE
jgi|Brafl1|98525|fgenesh2_pg.sc	0	0	1	0	0	0	0	0	1	0	0	0	2	TRUE	TRUE	FALSE	FALSE	FALSE	TRUE
jgi|Brafl1|98789|fgenesh2_pg.sc	0	0	1	0	1	1	1	0	1	1	0	1	7	TRUE	TRUE	TRUE	FALSE	TRUE	TRUE
jgi|Brafl1|99038|fgenesh2_pg.sc	0	0	1	0	0	1	0	0	1	1	0	0	4	TRUE	TRUE	FALSE	FALSE	FALSE	TRUE
jgi|Brafl1|99651|fgenesh2_pg.sc	1	0	1	0	0	0	1	0	1	1	0	1	7	TRUE	TRUE	FALSE	FALSE	TRUE	TRUE
jgi|Brafl1|100130|fgenesh2_pg.s	0	0	1	0	0	0	0	0	1	0	0	0	2	TRUE	TRUE	FALSE	FALSE	FALSE	TRUE
jgi|Brafl1|100131|fgenesh2_pg.s	0	0	1	0	0	0	0	0	1	0	0	0	2	TRUE	TRUE	FALSE	FALSE	FALSE	TRUE
jgi|Brafl1|100419|fgenesh2_pg.s	0	0	1	0	0	0	0	0	1	0	0	0	2	TRUE	TRUE	FALSE	FALSE	FALSE	TRUE
jgi|Brafl1|101813|fgenesh2_pg.s	0	0	1	0	0	0	0	0	1	0	0	0	2	TRUE	TRUE	FALSE	FALSE	FALSE	TRUE
jgi|Brafl1|102087|fgenesh2_pg.s	1	0	1	0	1	1	1	0	1	1	0	1	9	TRUE	TRUE	TRUE	FALSE	TRUE	TRUE
jgi|Brafl1|102169|fgenesh2_pg.s	1	0	1	0	1	1	1	0	1	1	0	1	9	TRUE	TRUE	TRUE	FALSE	TRUE	TRUE
jgi|Brafl1|102991|fgenesh2_pg.s	1	0	1	0	0	0	1	0	1	1	0	0	6	TRUE	TRUE	FALSE	FALSE	TRUE	TRUE
jgi|Brafl1|104445|fgenesh2_pg.s	0	0	1	0	0	0	0	0	1	0	0	0	2	TRUE	TRUE	FALSE	FALSE	FALSE	TRUE
jgi|Brafl1|106098|fgenesh2_pg.s	0	0	1	0	0	0	0	0	1	1	0	0	3	TRUE	TRUE	FALSE	FALSE	FALSE	TRUE
jgi|Brafl1|106423|fgenesh2_pg.s	0	0	1	0	0	1	1	0	1	1	0	1	6	TRUE	TRUE	FALSE	FALSE	TRUE	TRUE
jgi|Brafl1|106697|fgenesh2_pg.s	0	0	1	0	0	0	0	0	1	0	0	0	2	TRUE	TRUE	FALSE	FALSE	FALSE	TRUE
jgi|Brafl1|107851|fgenesh2_pg.s	0	0	1	0	0	0	0	0	1	0	0	0	2	TRUE	TRUE	FALSE	FALSE	FALSE	TRUE
jgi|Brafl1|108091|fgenesh2_pg.s	0	0	1	0	0	1	1	0	1	1	0	1	6	TRUE	TRUE	FALSE	FALSE	TRUE	TRUE
jgi|Brafl1|108183|fgenesh2_pg.s	1	0	1	0	1	1	0	1	1	1	0	1	9	TRUE	TRUE	FALSE	FALSE	TRUE	TRUE
jgi|Brafl1|108249|fgenesh2_pg.s	0	0	1	0	0	0	0	0	1	0	0	0	2	TRUE	TRUE	FALSE	FALSE	FALSE	TRUE
jgi|Brafl1|108715|fgenesh2_pg.s	0	0	1	0	0	0	0	0	1	0	0	0	3	TRUE	TRUE	FALSE	FALSE	FALSE	TRUE
jgi|Brafl1|108731|fgenesh2_pg.s	1	0	1	1	0	1	1	0	1	0	0	0	6	TRUE	TRUE	FALSE	FALSE	TRUE	TRUE
jgi|Brafl1|110233|fgenesh2_pg.s	0	0	1	0	0	1	0	0	1	0	0	0	3	TRUE	TRUE	FALSE	FALSE	FALSE	TRUE
jgi|Brafl1|110340|fgenesh2_pg.s	0	0	1	0	0	0	0	0	1	0	0	0	2	TRUE	TRUE	FALSE	FALSE	FALSE	TRUE
jgi|Brafl1|110663|fgenesh2_pg.s	0	0	1	0	0	0	0	0	1	0	0	0	2	TRUE	TRUE	FALSE	FALSE	FALSE	TRUE
jgi|Brafl1|110739|fgenesh2_pg.s	0	0	1	0	0	0	1	0	1	1	0	0	5	TRUE	TRUE	FALSE	FALSE	TRUE	TRUE
jgi|Brafl1|111013|fgenesh2_pg.s	0	0	1	0	0	1	0	0	1	0	0	0	3	TRUE	TRUE	FALSE	FALSE	FALSE	TRUE
jgi|Brafl1|111218|fgenesh2_pg.s	1	0	1	0	1	1	1	0	1	1	0	1	9	TRUE	TRUE	TRUE	FALSE	TRUE	TRUE
jgi|Brafl1|112147|fgenesh2_pg.s	0	0	1	1	1	0	1	0	1	0	0	0	6	TRUE	TRUE	FALSE	FALSE	TRUE	TRUE
jgi|Brafl1|112428|fgenesh2_pg.s	0	0	1	0	1	1	1	0	1	1	0	1	8	TRUE	TRUE	TRUE	FALSE	TRUE	TRUE
jgi|Brafl1|112521|fgenesh2_pg.s	1	0	1	0	1	1	1	0	1	1	0	1	8	TRUE	TRUE	TRUE	FALSE	TRUE	TRUE
jgi|Brafl1|112561|fgenesh2_pg.s	0	1	1	1	1	1	1	1	1	1	1	1	12	TRUE	TRUE	TRUE	FALSE	TRUE	TRUE
jgi|Brafl1|112833|fgenesh2_pg.s	0	0	1	0	0	0	0	0	1	1	0	1	4	TRUE	TRUE	FALSE	FALSE	FALSE	TRUE
jgi|Brafl1|112936|fgenesh2_pg.s	0	0	1	1	1	1	1	1	1	1	0	1	10	TRUE	TRUE	TRUE	FALSE	TRUE	TRUE
jgi|Brafl1|112956|fgenesh2_pg.s	1	0	1	0	0	0	0	0	1	1	0	0	5	TRUE	TRUE	FALSE	FALSE	FALSE	TRUE
jgi|Brafl1|113043|fgenesh2_pg.s	0	0	1	0	0	1	0	0	1	1	0	1	6	TRUE	TRUE	FALSE	FALSE	FALSE	TRUE
jgi|Brafl1|113074|fgenesh2_pg.s	0	0	1	0	0	0	0	0	1	1	0	1	4	TRUE	TRUE	FALSE	FALSE	FALSE	TRUE
jgi|Brafl1|113080|fgenesh2_pg.s	1	0	1	0	1	1	1	1	1	1	0	1	10	TRUE	TRUE	TRUE	FALSE	TRUE	TRUE
jgi|Brafl1|113213|fgenesh2_pg.s	0	0	1	0	1	1	1	0	1	1	0	1	7	TRUE	TRUE	TRUE	FALSE	TRUE	TRUE
jgi|Brafl1|117640|estExt_fgenes	1	0	1	0	0	1	1	1	1	1	0	1	8	TRUE	TRUE	FALSE	FALSE	TRUE	TRUE
jgi|Brafl1|118224|estExt_fgenes	0	0	1	0	0	0	0	0	1	1	0	0	3	TRUE	TRUE	FALSE	FALSE	FALSE	TRUE
jgi|Brafl1|118745|estExt_fgenes	1	0	1	0	1	1	1	0	1	1	0	1	9	TRUE	TRUE	TRUE	FALSE	TRUE	TRUE
jgi|Brafl1|120428|estExt_fgenes	0	0	1	0	0	0	0	0	1	0	0	0	2	TRUE	TRUE	FALSE	FALSE	FALSE	TRUE
jgi|Brafl1|126541|estExt_fgenes	1	0	1	0	1	1	1	1	1	1	0	1	10	TRUE	TRUE	TRUE	FALSE	TRUE	TRUE
jgi|Brafl1|127545|estExt_fgenes	0	0	1	0	0	0	1	0	1	1	0	0	4	TRUE	TRUE	FALSE	FALSE	TRUE	TRUE
jgi|Brafl1|131509|estExt_fgenes	1	0	1	0	0	0	0	0	1	0	0	0	4	TRUE	TRUE	FALSE	FALSE	FALSE	TRUE
jgi|Brafl1|132730|estExt_fgenes	1	0	1	0	1	1	1	0	1	1	0	1	9	TRUE	TRUE	TRUE	FALSE	TRUE	TRUE
jgi|Brafl1|133273|estExt_fgenes	0	1	1	1	0	1	1	0	1	1	1	1	9	TRUE	TRUE	FALSE	FALSE	TRUE	TRUE
jgi|Brafl1|135764|gw.367.6.1	0	1	1	0	1	1	1	1	1	1	1	1	11	TRUE	TRUE	TRUE	FALSE	TRUE	TRUE
jgi|Brafl1|141813|gw.511.6.1	0	0	1	0	1	1	1	0	1	1	0	1	7	TRUE	TRUE	TRUE	FALSE	TRUE	TRUE
jgi|Brafl1|141928|gw.327.21.1	1	0	1	0	0	1	1	1	1	1	0	1	8	TRUE	TRUE	FALSE	FALSE	TRUE	TRUE
jgi|Brafl1|148213|gw.1090.3.1	1	0	1	1	1	1	1	1	1	1	0	1	11	TRUE	TRUE	TRUE	FALSE	TRUE	TRUE
jgi|Brafl1|149907|gw.473.7.1	0	0	1	0	0	0	0	0	1	1	0	0	4	TRUE	TRUE	FALSE	FALSE	FALSE	TRUE
jgi|Brafl1|152071|gw.80.58.1	0	0	1	0	0	1	1	1	1	1	0	1	8	TRUE	TRUE	FALSE	FALSE	TRUE	TRUE
jgi|Brafl1|159713|gw.244.59.1	0	0	1	1	0	1	1	1	1	1	0	1	9	TRUE	TRUE	FALSE	FALSE	TRUE	TRUE
jgi|Brafl1|163174|gw.87.111.1	1	0	1	0	1	1	1	0	1	1	0	1	9	TRUE	TRUE	TRUE	FALSE	TRUE	TRUE
jgi|Brafl1|163179|gw.484.53.1	1	0	1	0	1	1	1	1	1	1	0	1	10	TRUE	TRUE	TRUE	FALSE	TRUE	TRUE
jgi|Brafl1|168758|gw.478.37.1	1	0	1	0	1	1	1	0	1	1	0	1	9	TRUE	TRUE	TRUE	FALSE	TRUE	TRUE
jgi|Brafl1|169299|gw.583.27.1	0	0	1	0	0	0	0	0	1	0	0	0	2	TRUE	TRUE	FALSE	FALSE	FALSE	TRUE
jgi|Brafl1|171475|gw.43.210.1	0	0	1	0	0	0	0	0	1	0	0	0	2	TRUE	TRUE	FALSE	FALSE	FALSE	TRUE
jgi|Brafl1|176604|gw.520.17.1	0	0	1	0	0	0	0	0	1	0	0	1	4	TRUE	TRUE	FALSE	FALSE	FALSE	TRUE
jgi|Brafl1|178183|gw.332.74.1	1	0	1	0	1	1	1	0	1	1	0	1	9	TRUE	TRUE	TRUE	FALSE	TRUE	TRUE
jgi|Brafl1|178190|gw.285.88.1	0	0	1	0	1	1	1	0	1	1	0	1	7	TRUE	TRUE	TRUE	FALSE	TRUE	TRUE
jgi|Brafl1|180164|gw.1037.7.1	1	0	1	1	1	1	1	1	1	1	0	1	11	TRUE	TRUE	TRUE	FALSE	TRUE	TRUE
jgi|Brafl1|182644|gw.457.64.1	1	0	1	1	1	1	1	1	1	1	0	1	11	TRUE	TRUE	TRUE	FALSE	TRUE	TRUE
jgi|Brafl1|182812|gw.308.132.1	1	0	1	1	1	1	1	1	1	1	0	1	11	TRUE	TRUE	TRUE	FALSE	TRUE	TRUE
jgi|Brafl1|185661|gw.247.46.1	1	0	1	1	0	1	1	1	1	1	0	1	10	TRUE	TRUE	FALSE	FALSE	TRUE	TRUE
jgi|Brafl1|188458|gw.1001.1.1	0	0	1	0	0	0	1	0	1	1	0	0	4	TRUE	TRUE	FALSE	FALSE	TRUE	TRUE
jgi|Brafl1|188525|gw.40.345.1	0	0	1	0	1	1	1	0	1	1	0	1	7	TRUE	TRUE	TRUE	FALSE	TRUE	TRUE
jgi|Brafl1|190427|gw.261.45.1	0	0	1	0	0	0	0	0	1	1	0	0	3	TRUE	TRUE	FALSE	FALSE	FALSE	TRUE
jgi|Brafl1|190728|gw.97.202.1	1	0	1	1	1	1	1	1	1	1	0	1	11	TRUE	TRUE	TRUE	FALSE	TRUE	TRUE
jgi|Brafl1|190970|gw.563.32.1	1	0	1	0	0	0	0	0	1	0	0	1	5	TRUE	TRUE	FALSE	FALSE	FALSE	TRUE
jgi|Brafl1|191562|gw.77.239.1	1	0	1	0	1	1	1	1	1	1	0	1	10	TRUE	TRUE	TRUE	FALSE	TRUE	TRUE
jgi|Brafl1|199576|e_gw.3.32.1	0	0	1	0	0	0	0	0	1	0	0	0	2	TRUE	TRUE	FALSE	FALSE	FALSE	TRUE
jgi|Brafl1|199750|e_gw.4.353.1	1	0	1	1	1	1	1	1	1	1	0	1	11	TRUE	TRUE	TRUE	FALSE	TRUE	TRUE
jgi|Brafl1|199817|e_gw.4.273.1	0	0	1	0	0	1	1	0	1	1	0	1	7	TRUE	TRUE	FALSE	FALSE	TRUE	TRUE
jgi|Brafl1|200224|e_gw.5.571.1	0	0	1	0	1	1	1	0	1	1	0	1	7	TRUE	TRUE	TRUE	FALSE	TRUE	TRUE
jgi|Brafl1|200517|e_gw.5.736.1	1	0	1	0	1	1	1	0	1	1	0	1	9	TRUE	TRUE	TRUE	FALSE	TRUE	TRUE
jgi|Brafl1|201150|e_gw.6.28.1	0	0	1	0	0	0	0	0	1	0	0	0	2	TRUE	TRUE	FALSE	FALSE	FALSE	TRUE
jgi|Brafl1|202472|e_gw.8.356.1	0	0	1	0	1	0	1	0	1	0	0	0	5	TRUE	TRUE	FALSE	FALSE	TRUE	TRUE
jgi|Brafl1|204832|e_gw.24.348.1	1	0	1	0	1	1	1	0	1	1	0	1	9	TRUE	TRUE	TRUE	FALSE	TRUE	TRUE
jgi|Brafl1|209548|e_gw.39.277.1	1	0	1	0	1	1	1	0	1	1	0	1	9	TRUE	TRUE	TRUE	FALSE	TRUE	TRUE
jgi|Brafl1|210003|e_gw.40.79.1	1	0	1	0	1	1	1	0	1	1	0	1	8	TRUE	TRUE	TRUE	FALSE	TRUE	TRUE
jgi|Brafl1|211749|e_gw.46.66.1	1	0	1	1	1	1	1	1	1	1	0	1	11	TRUE	TRUE	TRUE	FALSE	TRUE	TRUE
jgi|Brafl1|211844|e_gw.46.25.1	0	0	1	0	0	0	1	1	1	0	0	0	5	TRUE	TRUE	FALSE	FALSE	TRUE	TRUE
jgi|Brafl1|214714|e_gw.58.33.1	0	0	1	0	0	0	0	0	1	0	0	0	2	TRUE	TRUE	FALSE	FALSE	FALSE	TRUE
jgi|Brafl1|215474|e_gw.62.149.1	0	0	1	0	0	0	0	0	1	0	0	0	2	TRUE	TRUE	FALSE	FALSE	FALSE	TRUE
jgi|Brafl1|215968|e_gw.64.89.1	1	0	1	0	1	1	1	1	1	1	0	1	10	TRUE	TRUE	TRUE	FALSE	TRUE	TRUE
jgi|Brafl1|216429|e_gw.66.234.1	0	0	1	0	1	1	1	0	1	1	0	1	7	TRUE	TRUE	TRUE	FALSE	TRUE	TRUE
jgi|Brafl1|216713|e_gw.67.86.1	1	0	1	1	1	1	1	1	1	1	0	1	11	TRUE	TRUE	TRUE	FALSE	TRUE	TRUE
jgi|Brafl1|219713|e_gw.80.270.1	0	0	1	0	0	1	1	1	1	1	0	1	8	TRUE	TRUE	FALSE	FALSE	TRUE	TRUE
jgi|Brafl1|220410|e_gw.83.15.1	0	0	1	0	0	0	0	0	1	0	0	0	2	TRUE	TRUE	FALSE	FALSE	FALSE	TRUE
jgi|Brafl1|220998|e_gw.86.95.1	1	0	1	1	1	1	1	1	1	1	0	1	11	TRUE	TRUE	TRUE	FALSE	TRUE	TRUE
jgi|Brafl1|221198|e_gw.87.110.1	1	0	1	1	1	1	1	0	1	1	0	1	10	TRUE	TRUE	TRUE	FALSE	TRUE	TRUE
jgi|Brafl1|221744|e_gw.89.88.1	0	0	1	0	0	0	0	0	1	0	0	0	2	TRUE	TRUE	FALSE	FALSE	FALSE	TRUE
jgi|Brafl1|221767|e_gw.89.122.1	1	0	1	0	1	1	1	0	1	1	0	1	8	TRUE	TRUE	TRUE	FALSE	TRUE	TRUE
jgi|Brafl1|223742|e_gw.97.17.1	0	0	1	0	0	0	1	0	1	1	0	0	4	TRUE	TRUE	FALSE	FALSE	TRUE	TRUE
jgi|Brafl1|225749|e_gw.109.34.1	1	0	1	1	1	1	1	1	1	1	0	1	11	TRUE	TRUE	TRUE	FALSE	TRUE	TRUE
jgi|Brafl1|229243|e_gw.260.85.1	0	0	1	0	1	1	1	0	1	1	0	1	8	TRUE	TRUE	TRUE	FALSE	TRUE	TRUE
jgi|Brafl1|231902|e_gw.287.22.1	0	0	1	0	1	1	1	1	1	1	0	1	9	TRUE	TRUE	TRUE	FALSE	TRUE	TRUE
jgi|Brafl1|233509|e_gw.304.50.1	1	0	1	1	1	1	1	1	1	1	0	1	10	TRUE	TRUE	TRUE	FALSE	TRUE	TRUE
jgi|Brafl1|236094|e_gw.332.36.1	0	0	1	0	0	0	0	0	1	0	0	0	2	TRUE	TRUE	FALSE	FALSE	FALSE	TRUE
jgi|Brafl1|238501|e_gw.356.107.	0	1	1	1	1	1	1	1	1	1	1	1	12	TRUE	TRUE	TRUE	FALSE	TRUE	TRUE
jgi|Brafl1|238828|e_gw.360.92.1	1	0	1	0	0	0	1	0	1	0	0	0	5	TRUE	TRUE	FALSE	FALSE	TRUE	TRUE
jgi|Brafl1|239070|e_gw.364.48.1	0	0	1	0	0	1	1	0	1	0	0	0	5	TRUE	TRUE	FALSE	FALSE	TRUE	TRUE
jgi|Brafl1|243010|e_gw.420.37.1	1	0	1	0	0	1	1	1	1	0	0	0	6	TRUE	TRUE	FALSE	FALSE	TRUE	TRUE
jgi|Brafl1|244446|e_gw.441.86.1	0	0	1	0	1	1	1	0	1	1	0	1	7	TRUE	TRUE	TRUE	FALSE	TRUE	TRUE
jgi|Brafl1|244500|e_gw.442.34.1	0	0	1	0	1	1	1	0	1	1	0	1	7	TRUE	TRUE	TRUE	FALSE	TRUE	TRUE
jgi|Brafl1|246065|e_gw.466.21.1	0	0	1	0	0	0	1	0	1	0	0	0	3	TRUE	TRUE	FALSE	FALSE	TRUE	TRUE
jgi|Brafl1|246351|e_gw.470.29.1	0	0	1	0	1	1	0	0	1	0	0	1	5	TRUE	TRUE	FALSE	FALSE	TRUE	TRUE
jgi|Brafl1|246436|e_gw.472.2.1	0	0	1	0	1	1	1	0	1	1	0	1	7	TRUE	TRUE	TRUE	FALSE	TRUE	TRUE
jgi|Brafl1|246948|e_gw.482.15.1	0	0	1	0	0	0	0	0	1	0	0	0	2	TRUE	TRUE	FALSE	FALSE	FALSE	TRUE
jgi|Brafl1|247452|e_gw.491.16.1	1	0	1	0	1	1	1	1	1	1	0	1	10	TRUE	TRUE	TRUE	FALSE	TRUE	TRUE
jgi|Brafl1|248243|e_gw.508.26.1	0	0	1	0	1	1	1	0	1	1	0	1	7	TRUE	TRUE	TRUE	FALSE	TRUE	TRUE
jgi|Brafl1|248778|e_gw.519.16.1	0	0	1	0	1	1	1	0	1	1	0	1	8	TRUE	TRUE	TRUE	FALSE	TRUE	TRUE
jgi|Brafl1|248969|e_gw.524.5.1	0	0	1	0	1	1	1	0	1	1	0	1	7	TRUE	TRUE	TRUE	FALSE	TRUE	TRUE
jgi|Brafl1|250141|e_gw.557.6.1	0	0	1	0	0	0	0	0	1	0	0	0	2	TRUE	TRUE	FALSE	FALSE	FALSE	TRUE
jgi|Brafl1|251893|e_gw.597.42.1	0	0	1	0	0	0	0	0	1	0	0	0	2	TRUE	TRUE	FALSE	FALSE	FALSE	TRUE
jgi|Brafl1|252082|e_gw.604.24.1	1	0	1	1	1	1	1	1	1	1	0	1	11	TRUE	TRUE	TRUE	FALSE	TRUE	TRUE
jgi|Brafl1|253533|e_gw.649.23.1	0	0	1	0	1	1	1	1	1	1	0	1	9	TRUE	TRUE	TRUE	FALSE	TRUE	TRUE
jgi|Brafl1|254692|e_gw.695.44.1	0	0	1	0	0	0	1	0	1	0	0	0	3	TRUE	TRUE	FALSE	FALSE	TRUE	TRUE
jgi|Brafl1|257242|e_gw.846.30.1	0	0	1	0	1	1	1	0	1	1	0	1	8	TRUE	TRUE	TRUE	FALSE	TRUE	TRUE
jgi|Brafl1|259007|e_gw.1064.5.1	0	0	1	0	0	0	0	0	1	0	0	0	3	TRUE	TRUE	FALSE	FALSE	FALSE	TRUE
jgi|Brafl1|286650|estExt_gwp.C_	0	0	1	0	1	1	1	1	1	1	0	1	9	TRUE	TRUE	TRUE	FALSE	TRUE	TRUE
jgi|Brafl1|67382|fgenesh2_pg.sc	0	0	1	0	0	0	0	0	0	0	0	0	2	TRUE	FALSE	FALSE	FALSE	FALSE	TRUE
jgi|Brafl1|71889|fgenesh2_pg.sc	0	0	1	0	1	1	1	0	1	1	0	1	8	TRUE	TRUE	TRUE	FALSE	TRUE	TRUE
jgi|Brafl1|76244|fgenesh2_pg.sc	0	0	1	1	1	1	1	1	1	1	0	1	10	TRUE	TRUE	TRUE	FALSE	TRUE	TRUE
jgi|Brafl1|85657|fgenesh2_pg.sc	1	0	1	0	1	1	1	0	1	1	0	1	9	TRUE	TRUE	TRUE	FALSE	TRUE	TRUE
jgi|Brafl1|91450|fgenesh2_pg.sc	1	0	1	0	1	1	1	0	1	1	0	1	9	TRUE	TRUE	TRUE	FALSE	TRUE	TRUE
jgi|Brafl1|95748|fgenesh2_pg.sc	0	0	1	0	0	1	1	0	1	1	0	1	7	TRUE	TRUE	FALSE	FALSE	TRUE	TRUE
jgi|Brafl1|96202|fgenesh2_pg.sc	1	0	1	0	1	1	1	0	1	1	0	1	9	TRUE	TRUE	TRUE	FALSE	TRUE	TRUE
jgi|Brafl1|100688|fgenesh2_pg.s	0	0	1	0	0	1	1	0	1	1	0	1	7	TRUE	TRUE	FALSE	FALSE	TRUE	TRUE
jgi|Brafl1|102624|fgenesh2_pg.s	1	0	1	0	1	1	1	1	1	1	0	1	10	TRUE	TRUE	TRUE	FALSE	TRUE	TRUE
jgi|Brafl1|110002|fgenesh2_pg.s	0	0	1	0	1	1	1	0	1	1	0	1	8	TRUE	TRUE	TRUE	FALSE	TRUE	TRUE
jgi|Brafl1|110010|fgenesh2_pg.s	0	1	1	0	0	0	0	0	0	0	1	0	4	TRUE	TRUE	FALSE	FALSE	FALSE	TRUE
jgi|Brafl1|110789|fgenesh2_pg.s	0	0	1	0	0	0	0	1	0	0	0	1	4	TRUE	FALSE	FALSE	FALSE	FALSE	TRUE
jgi|Brafl1|111308|fgenesh2_pg.s	0	1	1	1	1	0	1	1	1	1	1	1	11	TRUE	TRUE	FALSE	FALSE	TRUE	TRUE
jgi|Brafl1|122778|estExt_fgenes	0	0	1	0	0	1	0	0	0	1	0	0	4	TRUE	FALSE	FALSE	FALSE	FALSE	TRUE
jgi|Brafl1|207847|e_gw.33.283.1	0	0	1	0	1	1	1	1	1	1	0	1	9	TRUE	TRUE	TRUE	FALSE	TRUE	TRUE
jgi|Brafl1|219989|e_gw.81.182.1	0	0	1	0	1	1	1	1	1	1	0	1	9	TRUE	TRUE	TRUE	FALSE	TRUE	TRUE
jgi|Brafl1|247717|e_gw.498.28.1	1	0	1	1	1	1	1	1	1	1	0	1	11	TRUE	TRUE	TRUE	FALSE	TRUE	TRUE
jgi|Brafl1|255400|e_gw.731.17.1	0	0	1	0	1	1	1	1	1	1	0	1	9	TRUE	TRUE	TRUE	FALSE	TRUE	TRUE
jgi|Brafl1|64421|fgenesh2_pg.sc	0	0	1	0	0	0	0	0	0	1	0	0	2	TRUE	FALSE	FALSE	FALSE	FALSE	TRUE
jgi|Brafl1|64492|fgenesh2_pg.sc	0	0	1	0	0	0	0	0	0	1	0	0	2	TRUE	FALSE	FALSE	FALSE	FALSE	TRUE
jgi|Brafl1|65569|fgenesh2_pg.sc	1	1	1	1	1	1	1	0	1	1	1	1	12	TRUE	TRUE	TRUE	TRUE	TRUE	TRUE
jgi|Brafl1|66074|fgenesh2_pg.sc	0	0	1	0	0	0	0	0	0	1	0	0	2	TRUE	FALSE	FALSE	FALSE	FALSE	TRUE
jgi|Brafl1|66356|fgenesh2_pg.sc	1	0	1	1	1	1	1	0	1	1	0	0	8	TRUE	TRUE	FALSE	FALSE	TRUE	TRUE
jgi|Brafl1|66712|fgenesh2_pg.sc	0	0	1	0	0	0	0	0	0	1	0	0	2	TRUE	FALSE	FALSE	FALSE	FALSE	TRUE
jgi|Brafl1|66942|fgenesh2_pg.sc	0	0	1	0	0	0	0	0	0	1	0	0	2	TRUE	FALSE	FALSE	FALSE	FALSE	TRUE
jgi|Brafl1|66981|fgenesh2_pg.sc	0	0	1	0	0	0	0	0	0	1	0	0	2	TRUE	FALSE	FALSE	FALSE	FALSE	TRUE
jgi|Brafl1|67553|fgenesh2_pg.sc	0	0	1	0	0	0	0	0	0	1	0	0	2	TRUE	FALSE	FALSE	FALSE	FALSE	TRUE
jgi|Brafl1|67717|fgenesh2_pg.sc	0	0	1	0	0	0	0	0	0	1	0	0	2	TRUE	FALSE	FALSE	FALSE	FALSE	TRUE
jgi|Brafl1|67854|fgenesh2_pg.sc	0	0	1	0	0	0	0	0	0	1	0	1	3	TRUE	FALSE	FALSE	FALSE	FALSE	TRUE
jgi|Brafl1|68521|fgenesh2_pg.sc	0	0	1	0	0	0	0	0	0	1	0	0	2	TRUE	FALSE	FALSE	FALSE	FALSE	TRUE
jgi|Brafl1|68568|fgenesh2_pg.sc	0	0	1	0	0	0	1	1	1	1	0	1	6	TRUE	TRUE	FALSE	FALSE	TRUE	TRUE
jgi|Brafl1|69233|fgenesh2_pg.sc	0	0	1	0	0	0	0	0	1	1	0	1	4	TRUE	TRUE	FALSE	FALSE	FALSE	TRUE
jgi|Brafl1|70632|fgenesh2_pg.sc	0	0	1	0	0	0	0	0	0	1	0	1	3	TRUE	FALSE	FALSE	FALSE	FALSE	TRUE
jgi|Brafl1|71077|fgenesh2_pg.sc	0	0	1	0	0	0	0	0	0	1	0	0	2	TRUE	FALSE	FALSE	FALSE	FALSE	TRUE
jgi|Brafl1|74513|fgenesh2_pg.sc	1	0	1	0	0	0	1	1	1	1	0	1	7	TRUE	TRUE	FALSE	FALSE	TRUE	TRUE
jgi|Brafl1|76503|fgenesh2_pg.sc	0	0	1	0	0	0	0	0	0	1	0	0	2	TRUE	FALSE	FALSE	FALSE	FALSE	TRUE
jgi|Brafl1|77326|fgenesh2_pg.sc	1	0	1	0	0	0	1	0	0	1	0	1	5	TRUE	TRUE	FALSE	FALSE	TRUE	TRUE
jgi|Brafl1|78659|fgenesh2_pg.sc	0	0	1	0	0	0	0	0	0	1	0	0	2	TRUE	FALSE	FALSE	FALSE	FALSE	TRUE
jgi|Brafl1|78886|fgenesh2_pg.sc	0	0	1	0	0	0	0	0	0	1	0	0	2	TRUE	FALSE	FALSE	FALSE	FALSE	TRUE
jgi|Brafl1|79508|fgenesh2_pg.sc	0	1	1	0	0	0	0	0	0	1	1	0	4	TRUE	TRUE	FALSE	FALSE	FALSE	TRUE
jgi|Brafl1|79815|fgenesh2_pg.sc	0	0	1	0	0	0	0	0	0	1	0	1	3	TRUE	FALSE	FALSE	FALSE	FALSE	TRUE
jgi|Brafl1|80635|fgenesh2_pg.sc	0	0	1	0	1	1	1	0	1	1	0	1	7	TRUE	TRUE	TRUE	FALSE	TRUE	TRUE
jgi|Brafl1|81447|fgenesh2_pg.sc	0	0	1	0	0	0	0	0	0	1	0	0	2	TRUE	FALSE	FALSE	FALSE	FALSE	TRUE
jgi|Brafl1|82398|fgenesh2_pg.sc	0	0	1	0	0	0	0	0	0	1	0	0	2	TRUE	FALSE	FALSE	FALSE	FALSE	TRUE
jgi|Brafl1|82564|fgenesh2_pg.sc	0	0	1	0	1	1	1	0	0	1	0	1	6	TRUE	FALSE	TRUE	FALSE	TRUE	TRUE
jgi|Brafl1|82883|fgenesh2_pg.sc	0	0	1	0	0	1	1	0	1	1	0	0	5	TRUE	TRUE	FALSE	FALSE	TRUE	TRUE
jgi|Brafl1|83213|fgenesh2_pg.sc	0	0	1	0	1	1	1	1	1	1	0	1	9	TRUE	TRUE	TRUE	FALSE	TRUE	TRUE
jgi|Brafl1|83931|fgenesh2_pg.sc	0	0	1	1	1	1	1	0	0	1	0	1	7	TRUE	FALSE	TRUE	FALSE	TRUE	TRUE
jgi|Brafl1|86010|fgenesh2_pg.sc	0	0	1	0	1	1	1	0	0	1	0	1	6	TRUE	FALSE	TRUE	FALSE	TRUE	TRUE
jgi|Brafl1|86124|fgenesh2_pg.sc	0	0	1	0	0	0	0	0	0	1	0	0	2	TRUE	FALSE	FALSE	FALSE	FALSE	TRUE
jgi|Brafl1|86407|fgenesh2_pg.sc	0	0	1	0	0	0	0	0	0	1	0	0	2	TRUE	FALSE	FALSE	FALSE	FALSE	TRUE
jgi|Brafl1|86688|fgenesh2_pg.sc	1	0	1	1	1	1	1	1	1	1	0	1	11	TRUE	TRUE	TRUE	FALSE	TRUE	TRUE
jgi|Brafl1|87504|fgenesh2_pg.sc	0	0	1	0	0	1	0	0	0	1	0	0	3	TRUE	FALSE	FALSE	FALSE	FALSE	TRUE
jgi|Brafl1|87990|fgenesh2_pg.sc	0	0	1	0	0	1	0	0	0	1	0	0	3	TRUE	FALSE	FALSE	FALSE	FALSE	TRUE
jgi|Brafl1|88078|fgenesh2_pg.sc	1	0	1	0	0	0	1	0	1	1	0	1	6	TRUE	TRUE	FALSE	FALSE	TRUE	TRUE
jgi|Brafl1|88651|fgenesh2_pg.sc	1	0	1	0	0	0	0	0	0	1	0	0	3	TRUE	TRUE	FALSE	FALSE	FALSE	TRUE
jgi|Brafl1|90824|fgenesh2_pg.sc	0	0	1	0	1	1	1	1	1	1	0	1	9	TRUE	TRUE	TRUE	FALSE	TRUE	TRUE
jgi|Brafl1|90861|fgenesh2_pg.sc	0	0	1	0	0	1	0	0	0	1	0	1	4	TRUE	FALSE	FALSE	FALSE	FALSE	TRUE
jgi|Brafl1|92772|fgenesh2_pg.sc	1	0	1	0	1	1	1	0	1	1	0	0	7	TRUE	TRUE	FALSE	FALSE	TRUE	TRUE
jgi|Brafl1|96051|fgenesh2_pg.sc	0	0	1	0	0	0	0	0	0	1	0	0	2	TRUE	FALSE	FALSE	FALSE	FALSE	TRUE
jgi|Brafl1|96814|fgenesh2_pg.sc	1	0	1	1	1	1	1	1	1	1	0	1	11	TRUE	TRUE	TRUE	FALSE	TRUE	TRUE
jgi|Brafl1|96864|fgenesh2_pg.sc	1	0	1	0	0	1	1	0	1	1	0	1	7	TRUE	TRUE	FALSE	FALSE	TRUE	TRUE
jgi|Brafl1|97579|fgenesh2_pg.sc	1	1	1	0	1	1	1	1	1	1	1	1	12	TRUE	TRUE	TRUE	TRUE	TRUE	TRUE
jgi|Brafl1|105898|fgenesh2_pg.s	1	0	1	0	0	0	1	0	0	1	0	1	5	TRUE	TRUE	FALSE	FALSE	TRUE	TRUE
jgi|Brafl1|106230|fgenesh2_pg.s	0	0	1	0	0	0	1	0	1	1	0	0	5	TRUE	TRUE	FALSE	FALSE	TRUE	TRUE
jgi|Brafl1|107010|fgenesh2_pg.s	1	0	1	0	1	1	1	0	1	1	0	1	8	TRUE	TRUE	TRUE	FALSE	TRUE	TRUE
jgi|Brafl1|107985|fgenesh2_pg.s	0	0	1	0	0	0	0	0	0	1	0	0	2	TRUE	FALSE	FALSE	FALSE	FALSE	TRUE
jgi|Brafl1|108337|fgenesh2_pg.s	1	0	1	0	1	0	1	0	1	1	0	0	7	TRUE	TRUE	FALSE	FALSE	TRUE	TRUE
jgi|Brafl1|109806|fgenesh2_pg.s	1	0	1	0	1	1	1	1	1	1	0	1	9	TRUE	TRUE	TRUE	FALSE	TRUE	TRUE
jgi|Brafl1|109875|fgenesh2_pg.s	0	1	1	0	1	1	0	0	0	1	1	1	7	TRUE	TRUE	FALSE	FALSE	TRUE	TRUE
jgi|Brafl1|110103|fgenesh2_pg.s	0	0	1	0	1	1	1	1	1	1	0	1	8	TRUE	TRUE	TRUE	FALSE	TRUE	TRUE
jgi|Brafl1|111798|fgenesh2_pg.s	0	0	1	0	1	1	1	0	1	1	0	1	7	TRUE	TRUE	TRUE	FALSE	TRUE	TRUE
jgi|Brafl1|113277|fgenesh2_pg.s	0	0	1	0	0	1	1	0	1	1	0	1	6	TRUE	TRUE	FALSE	FALSE	TRUE	TRUE
jgi|Brafl1|113332|fgenesh2_pg.s	1	0	1	0	1	1	1	0	1	1	0	1	8	TRUE	TRUE	TRUE	FALSE	TRUE	TRUE
jgi|Brafl1|117642|estExt_fgenes	0	0	1	0	0	0	0	0	0	1	0	0	2	TRUE	FALSE	FALSE	FALSE	FALSE	TRUE
jgi|Brafl1|117755|estExt_fgenes	0	0	1	0	0	0	0	0	1	1	0	0	3	TRUE	TRUE	FALSE	FALSE	FALSE	TRUE
jgi|Brafl1|118552|estExt_fgenes	0	0	1	0	0	0	0	0	0	1	0	0	2	TRUE	FALSE	FALSE	FALSE	FALSE	TRUE
jgi|Brafl1|119413|estExt_fgenes	0	0	1	0	0	1	0	0	0	1	0	1	4	TRUE	FALSE	FALSE	FALSE	FALSE	TRUE
jgi|Brafl1|121826|estExt_fgenes	0	0	1	0	0	0	0	0	0	1	0	0	2	TRUE	FALSE	FALSE	FALSE	FALSE	TRUE
jgi|Brafl1|133021|estExt_fgenes	1	0	1	0	0	0	0	1	1	1	0	0	5	TRUE	TRUE	FALSE	FALSE	FALSE	TRUE
jgi|Brafl1|175025|gw.309.88.1	0	0	1	0	0	1	0	0	0	1	0	0	4	TRUE	FALSE	FALSE	FALSE	FALSE	TRUE
jgi|Brafl1|186420|gw.107.104.1	0	0	1	0	1	1	1	1	1	1	0	1	9	TRUE	TRUE	TRUE	FALSE	TRUE	TRUE
jgi|Brafl1|189415|gw.25.229.1	0	0	1	0	0	1	1	1	1	1	0	1	7	TRUE	TRUE	FALSE	FALSE	TRUE	TRUE
jgi|Brafl1|189974|gw.66.198.1	0	0	1	0	1	1	1	0	1	1	0	1	8	TRUE	TRUE	TRUE	FALSE	TRUE	TRUE
jgi|Brafl1|201727|e_gw.7.490.1	1	0	1	0	1	1	1	1	1	1	0	1	10	TRUE	TRUE	TRUE	FALSE	TRUE	TRUE
jgi|Brafl1|209280|e_gw.38.14.1	1	0	1	1	1	1	1	0	1	1	0	0	8	TRUE	TRUE	FALSE	FALSE	TRUE	TRUE
jgi|Brafl1|209890|e_gw.40.439.1	0	0	1	0	1	1	1	0	0	1	0	1	6	TRUE	FALSE	TRUE	FALSE	TRUE	TRUE
jgi|Brafl1|213500|e_gw.54.89.1	0	0	1	0	0	1	1	0	1	1	0	1	7	TRUE	TRUE	FALSE	FALSE	TRUE	TRUE
jgi|Brafl1|214365|e_gw.57.108.1	0	0	1	0	1	1	1	0	0	1	0	1	7	TRUE	FALSE	TRUE	FALSE	TRUE	TRUE
jgi|Brafl1|252616|e_gw.626.21.1	0	0	1	0	0	1	0	0	0	1	0	0	4	TRUE	FALSE	FALSE	FALSE	FALSE	TRUE
jgi|Brafl1|63698|fgenesh2_pg.sc	1	0	1	0	1	1	1	1	1	1	0	1	9	TRUE	TRUE	TRUE	FALSE	TRUE	TRUE
jgi|Brafl1|64682|fgenesh2_pg.sc	0	0	1	0	0	0	0	0	0	0	0	1	2	TRUE	FALSE	FALSE	FALSE	FALSE	TRUE
jgi|Brafl1|67766|fgenesh2_pg.sc	0	0	1	0	0	0	0	0	0	0	0	1	2	TRUE	FALSE	FALSE	FALSE	FALSE	TRUE
jgi|Brafl1|68169|fgenesh2_pg.sc	0	0	1	0	0	1	0	0	1	1	0	1	5	TRUE	TRUE	FALSE	FALSE	FALSE	TRUE
jgi|Brafl1|68484|fgenesh2_pg.sc	0	0	1	0	0	0	0	0	0	0	0	1	2	TRUE	FALSE	FALSE	FALSE	FALSE	TRUE
jgi|Brafl1|68918|fgenesh2_pg.sc	1	0	1	1	1	1	1	0	1	1	0	1	9	TRUE	TRUE	TRUE	FALSE	TRUE	TRUE
jgi|Brafl1|69274|fgenesh2_pg.sc	0	0	1	1	1	0	1	0	1	0	0	1	6	TRUE	TRUE	FALSE	FALSE	TRUE	TRUE
jgi|Brafl1|70181|fgenesh2_pg.sc	1	0	1	0	1	1	1	1	1	1	0	1	9	TRUE	TRUE	TRUE	FALSE	TRUE	TRUE
jgi|Brafl1|70487|fgenesh2_pg.sc	0	0	1	0	0	1	1	0	1	1	0	1	6	TRUE	TRUE	FALSE	FALSE	TRUE	TRUE
jgi|Brafl1|72054|fgenesh2_pg.sc	0	1	1	0	1	1	0	0	1	1	1	1	8	TRUE	TRUE	FALSE	FALSE	TRUE	TRUE
jgi|Brafl1|72330|fgenesh2_pg.sc	0	0	1	0	0	1	1	0	0	1	0	1	5	TRUE	FALSE	FALSE	FALSE	TRUE	TRUE
jgi|Brafl1|74751|fgenesh2_pg.sc	1	0	1	0	0	0	0	0	1	1	0	1	5	TRUE	TRUE	FALSE	FALSE	FALSE	TRUE
jgi|Brafl1|77153|fgenesh2_pg.sc	0	0	1	1	1	1	1	1	1	1	0	1	9	TRUE	TRUE	TRUE	FALSE	TRUE	TRUE
jgi|Brafl1|77695|fgenesh2_pg.sc	0	0	1	0	1	0	1	0	1	1	0	1	6	TRUE	TRUE	FALSE	FALSE	TRUE	TRUE
jgi|Brafl1|79443|fgenesh2_pg.sc	0	0	1	0	1	1	1	0	1	1	0	1	7	TRUE	TRUE	TRUE	FALSE	TRUE	TRUE
jgi|Brafl1|79958|fgenesh2_pg.sc	0	0	1	0	0	1	0	0	0	1	0	1	4	TRUE	FALSE	FALSE	FALSE	FALSE	TRUE
jgi|Brafl1|80562|fgenesh2_pg.sc	0	0	1	0	0	0	0	0	0	1	0	1	4	TRUE	FALSE	FALSE	FALSE	FALSE	TRUE
jgi|Brafl1|83125|fgenesh2_pg.sc	0	0	1	0	0	0	0	0	1	0	0	1	3	TRUE	TRUE	FALSE	FALSE	FALSE	TRUE
jgi|Brafl1|84857|fgenesh2_pg.sc	0	0	1	0	1	1	1	1	1	1	0	1	9	TRUE	TRUE	TRUE	FALSE	TRUE	TRUE
jgi|Brafl1|86095|fgenesh2_pg.sc	0	0	1	0	0	0	0	0	1	0	0	1	3	TRUE	TRUE	FALSE	FALSE	FALSE	TRUE
jgi|Brafl1|86468|fgenesh2_pg.sc	0	0	1	0	0	0	0	0	0	0	0	1	2	TRUE	FALSE	FALSE	FALSE	FALSE	TRUE
jgi|Brafl1|88921|fgenesh2_pg.sc	1	1	1	0	1	1	1	0	1	1	1	1	10	TRUE	TRUE	TRUE	TRUE	TRUE	TRUE
jgi|Brafl1|89018|fgenesh2_pg.sc	0	0	1	0	1	1	0	0	0	1	0	1	5	TRUE	FALSE	FALSE	FALSE	TRUE	TRUE
jgi|Brafl1|90810|fgenesh2_pg.sc	0	0	1	0	0	0	0	0	0	0	0	1	2	TRUE	FALSE	FALSE	FALSE	FALSE	TRUE
jgi|Brafl1|90819|fgenesh2_pg.sc	1	0	1	0	1	1	1	0	1	1	0	1	9	TRUE	TRUE	TRUE	FALSE	TRUE	TRUE
jgi|Brafl1|91812|fgenesh2_pg.sc	0	0	1	0	1	1	0	0	1	1	0	1	6	TRUE	TRUE	FALSE	FALSE	TRUE	TRUE
jgi|Brafl1|93043|fgenesh2_pg.sc	0	1	1	0	1	1	0	0	0	1	1	1	7	TRUE	TRUE	FALSE	FALSE	TRUE	TRUE
jgi|Brafl1|95604|fgenesh2_pg.sc	1	0	1	0	0	1	1	0	0	1	0	1	7	TRUE	TRUE	FALSE	FALSE	TRUE	TRUE
jgi|Brafl1|96735|fgenesh2_pg.sc	0	0	1	0	0	1	1	0	1	1	0	1	6	TRUE	TRUE	FALSE	FALSE	TRUE	TRUE
jgi|Brafl1|99268|fgenesh2_pg.sc	1	0	1	1	1	1	1	1	1	1	0	1	10	TRUE	TRUE	TRUE	FALSE	TRUE	TRUE
jgi|Brafl1|100531|fgenesh2_pg.s	1	0	1	0	1	1	1	0	1	1	0	1	8	TRUE	TRUE	TRUE	FALSE	TRUE	TRUE
jgi|Brafl1|101455|fgenesh2_pg.s	0	0	1	0	0	0	0	0	0	0	0	1	3	TRUE	FALSE	FALSE	FALSE	FALSE	TRUE
jgi|Brafl1|101973|fgenesh2_pg.s	0	0	1	0	0	1	0	0	0	1	0	1	4	TRUE	FALSE	FALSE	FALSE	FALSE	TRUE
jgi|Brafl1|103766|fgenesh2_pg.s	1	0	1	0	1	0	0	0	0	0	0	1	4	TRUE	TRUE	FALSE	FALSE	TRUE	TRUE
jgi|Brafl1|104946|fgenesh2_pg.s	1	0	1	0	1	1	1	1	1	1	0	1	10	TRUE	TRUE	TRUE	FALSE	TRUE	TRUE
jgi|Brafl1|105892|fgenesh2_pg.s	0	0	1	0	0	0	0	0	0	0	0	1	2	TRUE	FALSE	FALSE	FALSE	FALSE	TRUE
jgi|Brafl1|105911|fgenesh2_pg.s	0	0	1	0	0	0	0	0	0	1	0	1	3	TRUE	FALSE	FALSE	FALSE	FALSE	TRUE
jgi|Brafl1|105935|fgenesh2_pg.s	0	0	1	0	0	0	0	0	0	1	0	1	3	TRUE	FALSE	FALSE	FALSE	FALSE	TRUE
jgi|Brafl1|107118|fgenesh2_pg.s	0	0	1	0	1	1	1	0	1	1	0	1	7	TRUE	TRUE	TRUE	FALSE	TRUE	TRUE
jgi|Brafl1|107734|fgenesh2_pg.s	0	0	1	0	0	1	0	0	0	1	0	1	4	TRUE	FALSE	FALSE	FALSE	FALSE	TRUE
jgi|Brafl1|109060|fgenesh2_pg.s	0	0	1	1	1	1	1	1	1	1	0	1	9	TRUE	TRUE	TRUE	FALSE	TRUE	TRUE
jgi|Brafl1|109257|fgenesh2_pg.s	1	0	1	0	0	1	1	0	1	1	0	1	7	TRUE	TRUE	FALSE	FALSE	TRUE	TRUE
jgi|Brafl1|112748|fgenesh2_pg.s	0	0	1	0	0	0	1	0	0	0	0	1	3	TRUE	FALSE	FALSE	FALSE	TRUE	TRUE
jgi|Brafl1|113016|fgenesh2_pg.s	0	1	1	1	1	1	1	1	1	1	1	1	12	TRUE	TRUE	TRUE	FALSE	TRUE	TRUE
jgi|Brafl1|113061|fgenesh2_pg.s	1	0	1	0	1	1	1	1	1	1	0	1	9	TRUE	TRUE	TRUE	FALSE	TRUE	TRUE
jgi|Brafl1|113094|fgenesh2_pg.s	1	0	1	0	1	1	1	1	1	1	0	1	9	TRUE	TRUE	TRUE	FALSE	TRUE	TRUE
jgi|Brafl1|113173|fgenesh2_pg.s	1	0	1	0	1	1	1	1	1	1	0	1	10	TRUE	TRUE	TRUE	FALSE	TRUE	TRUE
jgi|Brafl1|113343|fgenesh2_pg.s	0	0	1	0	0	1	1	0	1	0	0	1	5	TRUE	TRUE	FALSE	FALSE	TRUE	TRUE
jgi|Brafl1|113384|fgenesh2_pg.s	0	0	1	0	1	1	1	0	1	1	0	1	7	TRUE	TRUE	TRUE	FALSE	TRUE	TRUE
jgi|Brafl1|113388|fgenesh2_pg.s	0	0	1	0	1	1	1	0	1	1	0	1	7	TRUE	TRUE	TRUE	FALSE	TRUE	TRUE
jgi|Brafl1|119645|estExt_fgenes	1	1	1	1	0	1	1	1	1	1	1	1	12	TRUE	TRUE	FALSE	TRUE	TRUE	TRUE
jgi|Brafl1|120399|estExt_fgenes	1	0	1	0	1	1	1	1	1	1	0	1	10	TRUE	TRUE	TRUE	FALSE	TRUE	TRUE
jgi|Brafl1|120729|estExt_fgenes	0	0	1	1	1	1	1	1	1	1	0	1	10	TRUE	TRUE	TRUE	FALSE	TRUE	TRUE
jgi|Brafl1|121465|estExt_fgenes	1	1	1	1	1	1	0	0	1	1	1	1	11	TRUE	TRUE	FALSE	TRUE	TRUE	TRUE
jgi|Brafl1|124960|estExt_fgenes	1	0	1	0	1	1	1	1	1	1	0	1	10	TRUE	TRUE	TRUE	FALSE	TRUE	TRUE
jgi|Brafl1|126197|estExt_fgenes	1	0	1	0	1	1	1	1	1	1	0	1	10	TRUE	TRUE	TRUE	FALSE	TRUE	TRUE
jgi|Brafl1|130134|estExt_fgenes	0	0	1	0	0	0	0	0	0	0	0	1	2	TRUE	FALSE	FALSE	FALSE	FALSE	TRUE
jgi|Brafl1|132205|estExt_fgenes	0	0	1	0	0	0	0	0	0	1	0	1	3	TRUE	FALSE	FALSE	FALSE	FALSE	TRUE
jgi|Brafl1|135164|gw.607.2.1	1	0	1	1	1	1	1	1	1	1	0	1	11	TRUE	TRUE	TRUE	FALSE	TRUE	TRUE
jgi|Brafl1|149688|gw.24.77.1	0	0	1	0	1	1	1	1	1	1	0	1	9	TRUE	TRUE	TRUE	FALSE	TRUE	TRUE
jgi|Brafl1|151481|gw.4.98.1	1	1	1	1	1	1	1	1	1	1	1	1	12	TRUE	TRUE	TRUE	TRUE	TRUE	TRUE
jgi|Brafl1|152923|gw.31.60.1	1	1	1	1	1	1	1	1	1	1	1	1	12	TRUE	TRUE	TRUE	TRUE	TRUE	TRUE
jgi|Brafl1|153045|gw.640.6.1	1	0	1	0	1	1	1	0	1	1	0	1	8	TRUE	TRUE	TRUE	FALSE	TRUE	TRUE
jgi|Brafl1|159044|gw.37.102.1	1	0	1	1	1	1	1	0	1	1	0	1	10	TRUE	TRUE	TRUE	FALSE	TRUE	TRUE
jgi|Brafl1|161970|gw.93.132.1	1	0	1	0	1	1	1	0	1	1	0	1	9	TRUE	TRUE	TRUE	FALSE	TRUE	TRUE
jgi|Brafl1|162006|gw.323.34.1	1	0	1	1	1	1	1	1	1	1	0	1	11	TRUE	TRUE	TRUE	FALSE	TRUE	TRUE
jgi|Brafl1|167597|gw.27.138.1	1	0	1	1	1	1	1	1	1	1	0	1	11	TRUE	TRUE	TRUE	FALSE	TRUE	TRUE
jgi|Brafl1|179364|gw.445.32.1	1	0	1	1	1	1	1	0	1	1	0	1	10	TRUE	TRUE	TRUE	FALSE	TRUE	TRUE
jgi|Brafl1|180166|gw.927.4.1	1	0	1	0	1	1	1	0	1	1	0	1	9	TRUE	TRUE	TRUE	FALSE	TRUE	TRUE
jgi|Brafl1|180238|gw.257.114.1	1	0	1	1	1	1	1	1	1	1	0	1	11	TRUE	TRUE	TRUE	FALSE	TRUE	TRUE
jgi|Brafl1|189638|gw.893.7.1	1	1	1	0	1	1	1	1	1	1	1	1	12	TRUE	TRUE	TRUE	TRUE	TRUE	TRUE
jgi|Brafl1|190848|gw.77.229.1	1	0	1	0	1	1	1	0	1	1	0	1	8	TRUE	TRUE	TRUE	FALSE	TRUE	TRUE
jgi|Brafl1|190876|gw.235.73.1	1	0	1	0	1	1	1	0	1	1	0	1	9	TRUE	TRUE	TRUE	FALSE	TRUE	TRUE
jgi|Brafl1|200733|e_gw.5.52.1	1	0	1	1	1	1	1	1	1	1	0	1	11	TRUE	TRUE	TRUE	FALSE	TRUE	TRUE
jgi|Brafl1|206273|e_gw.29.193.1	1	0	1	1	1	1	1	1	1	1	0	1	10	TRUE	TRUE	TRUE	FALSE	TRUE	TRUE
jgi|Brafl1|206447|e_gw.30.274.1	0	0	1	0	1	1	1	0	1	1	0	1	7	TRUE	TRUE	TRUE	FALSE	TRUE	TRUE
jgi|Brafl1|207755|e_gw.32.402.1	1	0	1	1	1	1	1	1	1	1	0	1	11	TRUE	TRUE	TRUE	FALSE	TRUE	TRUE
jgi|Brafl1|207996|e_gw.33.184.1	0	0	1	0	1	1	1	0	1	1	0	1	7	TRUE	TRUE	TRUE	FALSE	TRUE	TRUE
jgi|Brafl1|212036|e_gw.47.222.1	0	0	1	1	1	1	1	1	1	1	0	1	9	TRUE	TRUE	TRUE	FALSE	TRUE	TRUE
jgi|Brafl1|214048|e_gw.56.155.1	1	0	1	1	1	1	1	0	1	1	0	1	10	TRUE	TRUE	TRUE	FALSE	TRUE	TRUE
jgi|Brafl1|215861|e_gw.64.280.1	1	0	1	1	1	1	1	1	1	1	0	1	11	TRUE	TRUE	TRUE	FALSE	TRUE	TRUE
jgi|Brafl1|220790|e_gw.85.92.1	1	0	1	0	1	1	1	0	1	1	0	1	8	TRUE	TRUE	TRUE	FALSE	TRUE	TRUE
jgi|Brafl1|221127|e_gw.87.95.1	0	0	1	0	0	1	0	0	1	1	0	1	5	TRUE	TRUE	FALSE	FALSE	FALSE	TRUE
jgi|Brafl1|223724|e_gw.97.210.1	1	0	1	1	1	1	1	1	1	1	0	1	11	TRUE	TRUE	TRUE	FALSE	TRUE	TRUE
jgi|Brafl1|223772|e_gw.97.135.1	1	0	1	1	1	1	1	1	1	1	0	1	11	TRUE	TRUE	TRUE	FALSE	TRUE	TRUE
jgi|Brafl1|226711|e_gw.239.76.1	1	0	1	0	1	1	1	0	1	1	0	1	8	TRUE	TRUE	TRUE	FALSE	TRUE	TRUE
jgi|Brafl1|228931|e_gw.259.62.1	1	0	1	0	1	1	1	0	1	1	0	1	9	TRUE	TRUE	TRUE	FALSE	TRUE	TRUE
jgi|Brafl1|232378|e_gw.292.45.1	1	0	1	1	1	1	1	1	1	1	0	1	10	TRUE	TRUE	TRUE	FALSE	TRUE	TRUE
jgi|Brafl1|234355|e_gw.313.9.1	0	0	1	0	0	1	1	0	0	1	0	1	5	TRUE	FALSE	FALSE	FALSE	TRUE	TRUE
jgi|Brafl1|235423|e_gw.323.60.1	1	0	1	0	1	1	1	0	1	1	0	1	9	TRUE	TRUE	TRUE	FALSE	TRUE	TRUE
jgi|Brafl1|236184|e_gw.333.118.	1	0	1	0	1	1	1	0	1	1	0	1	9	TRUE	TRUE	TRUE	FALSE	TRUE	TRUE
jgi|Brafl1|241480|e_gw.396.34.1	1	0	1	0	1	1	1	0	1	1	0	1	9	TRUE	TRUE	TRUE	FALSE	TRUE	TRUE
jgi|Brafl1|247924|e_gw.502.56.1	1	0	1	1	1	1	1	1	1	1	0	1	10	TRUE	TRUE	TRUE	FALSE	TRUE	TRUE
jgi|Brafl1|249625|e_gw.541.19.1	1	0	1	0	1	1	1	0	1	1	0	1	9	TRUE	TRUE	TRUE	FALSE	TRUE	TRUE
jgi|Brafl1|249693|e_gw.544.30.1	0	0	1	0	1	1	1	0	1	1	0	1	7	TRUE	TRUE	TRUE	FALSE	TRUE	TRUE
jgi|Brafl1|249759|e_gw.545.25.1	1	0	1	0	0	1	1	0	1	1	0	1	7	TRUE	TRUE	FALSE	FALSE	TRUE	TRUE
jgi|Brafl1|250561|e_gw.568.8.1	1	0	1	1	1	1	1	1	1	1	0	1	11	TRUE	TRUE	TRUE	FALSE	TRUE	TRUE
jgi|Brafl1|251076|e_gw.576.25.1	0	0	1	0	1	1	1	0	1	1	0	1	7	TRUE	TRUE	TRUE	FALSE	TRUE	TRUE
jgi|Brafl1|252116|e_gw.606.10.1	1	0	1	0	0	1	1	0	0	1	0	1	7	TRUE	TRUE	FALSE	FALSE	TRUE	TRUE
jgi|Brafl1|259477|e_gw.3028.1.1	1	1	1	1	1	1	1	0	1	1	1	1	11	TRUE	TRUE	TRUE	TRUE	TRUE	TRUE
jgi|Brafl1|271947|estExt_Genewi	1	1	1	1	1	1	1	1	1	1	1	1	12	TRUE	TRUE	TRUE	TRUE	TRUE	TRUE
CAOG_00120T0	1	0	0	1	0	0	0	0	0	0	0	0	2	FALSE	TRUE	FALSE	FALSE	FALSE	FALSE
CAOG_00588T0	1	0	0	1	0	0	0	0	0	0	0	0	2	FALSE	TRUE	FALSE	FALSE	FALSE	FALSE
CAOG_01408T0	1	0	0	1	0	0	0	0	1	1	0	0	4	TRUE	TRUE	FALSE	FALSE	FALSE	TRUE
CAOG_02068T0	1	0	0	1	0	0	0	0	0	0	0	0	2	FALSE	TRUE	FALSE	FALSE	FALSE	FALSE
CAOG_02292T0	1	0	0	1	0	0	0	0	0	0	0	0	2	FALSE	TRUE	FALSE	FALSE	FALSE	FALSE
CAOG_02814T0	1	0	0	1	0	0	0	0	0	0	0	0	2	FALSE	TRUE	FALSE	FALSE	FALSE	FALSE
CAOG_03332T0	1	1	1	1	1	1	1	1	1	0	1	1	12	TRUE	TRUE	FALSE	TRUE	TRUE	TRUE
CAOG_04240T0	1	0	0	1	0	0	0	0	0	0	0	0	2	FALSE	TRUE	FALSE	FALSE	FALSE	FALSE
CAOG_05811T0	1	0	0	1	0	0	0	0	0	0	0	0	2	FALSE	TRUE	FALSE	FALSE	FALSE	FALSE
CAOG_06382T0	1	0	0	1	0	0	0	0	0	0	0	0	2	FALSE	TRUE	FALSE	FALSE	FALSE	FALSE
CAOG_08504T0	1	1	1	1	1	1	1	1	1	1	1	1	12	TRUE	TRUE	TRUE	TRUE	TRUE	TRUE
CAOG_08517T0	1	0	0	1	1	0	0	0	1	1	0	1	6	TRUE	TRUE	FALSE	FALSE	TRUE	TRUE
CAOG_00004T0	0	0	1	1	0	0	0	0	0	0	0	0	2	TRUE	FALSE	FALSE	FALSE	FALSE	TRUE
CAOG_00678T0	0	1	1	1	0	1	1	1	1	0	1	1	9	TRUE	TRUE	FALSE	FALSE	TRUE	TRUE
CAOG_01043T0	0	0	1	1	0	0	0	1	0	0	0	0	3	TRUE	FALSE	FALSE	FALSE	FALSE	TRUE
CAOG_01778T0	0	1	1	1	0	0	0	0	1	0	1	0	5	TRUE	TRUE	FALSE	FALSE	FALSE	TRUE
CAOG_02493T0	0	0	1	1	0	0	0	0	0	0	0	0	2	TRUE	FALSE	FALSE	FALSE	FALSE	TRUE
CAOG_03352T0	0	0	1	1	0	0	0	0	0	0	0	0	2	TRUE	FALSE	FALSE	FALSE	FALSE	TRUE
CAOG_03411T0	0	0	1	1	0	0	0	0	0	0	0	0	2	TRUE	FALSE	FALSE	FALSE	FALSE	TRUE
CAOG_06050T0	1	1	1	1	1	1	1	0	1	1	1	1	11	TRUE	TRUE	TRUE	TRUE	TRUE	TRUE
CAOG_06253T0	0	1	1	1	0	0	0	0	0	0	1	0	4	TRUE	TRUE	FALSE	FALSE	FALSE	TRUE
CAOG_08513T0	0	0	1	1	0	0	0	0	0	0	0	0	2	TRUE	FALSE	FALSE	FALSE	FALSE	TRUE
CAOG_02967T0	0	0	0	1	1	0	0	0	0	0	0	0	2	TRUE	FALSE	FALSE	FALSE	TRUE	FALSE
CAOG_03833T0	1	0	1	1	1	1	1	1	1	0	0	1	10	TRUE	TRUE	FALSE	FALSE	TRUE	TRUE
CAOG_05111T0	0	0	0	1	1	0	0	0	0	0	0	0	2	TRUE	FALSE	FALSE	FALSE	TRUE	FALSE
CAOG_08326T0	0	0	0	1	1	0	0	0	0	0	0	0	2	TRUE	FALSE	FALSE	FALSE	TRUE	FALSE
CAOG_08781T0	0	0	0	1	1	0	0	0	0	0	0	0	2	TRUE	FALSE	FALSE	FALSE	TRUE	FALSE
CAOG_08724T0	0	0	0	1	0	1	0	0	0	0	0	0	2	TRUE	FALSE	FALSE	FALSE	FALSE	TRUE
CAOG_08959T0	1	0	1	1	0	1	0	1	1	0	0	0	7	TRUE	TRUE	FALSE	FALSE	FALSE	TRUE
CAOG_09139T0	1	0	1	1	0	1	0	0	1	1	0	0	6	TRUE	TRUE	FALSE	FALSE	FALSE	TRUE
CAOG_04122T0	0	0	0	1	0	0	1	0	0	0	0	0	2	TRUE	FALSE	FALSE	FALSE	TRUE	FALSE
CAOG_08062T0	1	0	1	1	1	1	1	1	1	1	0	1	11	TRUE	TRUE	TRUE	FALSE	TRUE	TRUE
CAOG_08945T0	0	0	0	1	0	0	1	0	0	0	0	0	3	TRUE	FALSE	FALSE	FALSE	TRUE	FALSE
CAOG_08416T0	1	0	0	1	0	0	0	0	0	0	0	1	3	TRUE	TRUE	FALSE	FALSE	FALSE	TRUE
CAOG_08502T0	0	0	0	1	0	0	0	0	0	0	0	1	2	TRUE	FALSE	FALSE	FALSE	FALSE	TRUE
jgi|Dappu1|234299|SNAP_00002357	1	0	0	0	1	0	0	0	0	0	0	0	2	TRUE	TRUE	FALSE	FALSE	TRUE	FALSE
jgi|Dappu1|238898|SNAP_00006956	1	0	0	0	1	0	0	0	0	0	0	0	2	TRUE	TRUE	FALSE	FALSE	TRUE	FALSE
jgi|Dappu1|222205|estExt_fgenes	1	0	1	1	1	0	0	0	0	0	0	0	4	TRUE	TRUE	FALSE	FALSE	TRUE	TRUE
jgi|Dappu1|106171|fgenesh1_pg.C	1	0	0	0	1	0	0	0	0	0	0	0	2	TRUE	TRUE	FALSE	FALSE	TRUE	FALSE
jgi|Dappu1|247725|SNAP_00015783	1	0	0	0	1	0	0	0	0	0	0	0	2	TRUE	TRUE	FALSE	FALSE	TRUE	FALSE
jgi|Dappu1|117135|fgenesh1_pg.C	1	0	0	0	1	0	0	0	0	0	0	0	2	TRUE	TRUE	FALSE	FALSE	TRUE	FALSE
jgi|Dappu1|319328|NCBI_GNO_2900	1	0	0	0	1	0	0	0	0	0	0	0	2	TRUE	TRUE	FALSE	FALSE	TRUE	FALSE
jgi|Dappu1|107005|fgenesh1_pg.C	1	0	0	0	1	0	0	0	0	0	0	0	2	TRUE	TRUE	FALSE	FALSE	TRUE	FALSE
jgi|Dappu1|102050|fgenesh1_pg.C	1	0	1	0	1	1	0	0	1	1	0	1	7	TRUE	TRUE	FALSE	FALSE	TRUE	TRUE
jgi|Dappu1|95434|fgenesh1_pg.C_	1	0	1	0	1	0	1	0	1	1	0	1	8	TRUE	TRUE	FALSE	FALSE	TRUE	TRUE
jgi|Dappu1|105707|fgenesh1_pg.C	1	0	0	0	1	0	0	0	1	0	0	0	3	TRUE	TRUE	FALSE	FALSE	TRUE	FALSE
jgi|Dappu1|247022|SNAP_00015080	1	0	0	0	1	0	0	0	0	0	0	0	2	TRUE	TRUE	FALSE	FALSE	TRUE	FALSE
jgi|Dappu1|303599|PASA_GEN_2200	1	0	0	0	1	0	0	0	0	0	0	0	2	TRUE	TRUE	FALSE	FALSE	TRUE	FALSE
jgi|Dappu1|242598|SNAP_00010656	1	0	0	0	1	0	0	0	0	0	0	0	2	TRUE	TRUE	FALSE	FALSE	TRUE	FALSE
jgi|Dappu1|317900|NCBI_GNO_2200	1	0	0	0	1	0	0	0	0	0	0	0	2	TRUE	TRUE	FALSE	FALSE	TRUE	FALSE
jgi|Dappu1|245401|SNAP_00013459	1	0	1	0	1	1	0	0	1	1	0	0	6	TRUE	TRUE	FALSE	FALSE	TRUE	TRUE
jgi|Dappu1|323032|NCBI_GNO_5100	1	0	0	0	1	0	0	0	0	0	0	0	2	TRUE	TRUE	FALSE	FALSE	TRUE	FALSE
jgi|Dappu1|102317|fgenesh1_pg.C	1	0	0	0	1	0	0	0	0	0	0	0	2	TRUE	TRUE	FALSE	FALSE	TRUE	FALSE
jgi|Dappu1|102318|fgenesh1_pg.C	1	1	0	0	1	1	0	0	0	0	1	1	7	TRUE	TRUE	FALSE	FALSE	TRUE	TRUE
jgi|Dappu1|102327|fgenesh1_pg.C	1	0	0	0	1	0	0	0	0	0	0	0	2	TRUE	TRUE	FALSE	FALSE	TRUE	FALSE
jgi|Dappu1|317508|NCBI_GNO_2100	1	1	0	1	1	1	0	0	0	0	1	0	6	TRUE	TRUE	FALSE	FALSE	TRUE	TRUE
jgi|Dappu1|224253|estExt_fgenes	1	0	0	0	1	0	0	0	0	0	0	0	2	TRUE	TRUE	FALSE	FALSE	TRUE	FALSE
jgi|Dappu1|112390|fgenesh1_pg.C	1	0	0	0	1	0	0	0	0	0	0	0	2	TRUE	TRUE	FALSE	FALSE	TRUE	FALSE
jgi|Dappu1|322845|NCBI_GNO_5000	1	0	0	0	1	0	0	0	0	0	0	1	3	TRUE	TRUE	FALSE	FALSE	TRUE	TRUE
jgi|Dappu1|107360|fgenesh1_pg.C	1	0	0	0	1	0	1	0	0	0	0	1	4	TRUE	TRUE	FALSE	FALSE	TRUE	TRUE
jgi|Dappu1|248788|SNAP_00016846	1	1	0	0	1	0	0	0	0	0	1	0	4	TRUE	TRUE	FALSE	FALSE	TRUE	FALSE
jgi|Dappu1|106895|fgenesh1_pg.C	1	0	1	0	1	0	0	0	1	1	0	1	6	TRUE	TRUE	FALSE	FALSE	TRUE	TRUE
jgi|Dappu1|325866|NCBI_GNO_7300	1	1	1	0	1	1	1	0	1	1	1	0	9	TRUE	TRUE	FALSE	TRUE	TRUE	TRUE
jgi|Dappu1|101360|fgenesh1_pg.C	1	0	0	0	1	0	0	0	0	0	0	0	2	TRUE	TRUE	FALSE	FALSE	TRUE	FALSE
jgi|Dappu1|250962|SNAP_00019020	1	0	0	0	1	0	0	0	0	0	0	0	2	TRUE	TRUE	FALSE	FALSE	TRUE	FALSE
jgi|Dappu1|250963|SNAP_00019021	1	1	0	0	1	0	0	0	0	1	1	1	6	TRUE	TRUE	FALSE	FALSE	TRUE	TRUE
jgi|Dappu1|248413|SNAP_00016471	1	0	0	0	1	0	0	0	0	0	0	0	2	TRUE	TRUE	FALSE	FALSE	TRUE	FALSE
jgi|Dappu1|248435|SNAP_00016493	1	0	0	0	1	0	0	0	0	0	0	0	2	TRUE	TRUE	FALSE	FALSE	TRUE	FALSE
jgi|Dappu1|106696|fgenesh1_pg.C	1	0	0	0	1	0	0	0	0	0	0	0	2	TRUE	TRUE	FALSE	FALSE	TRUE	FALSE
jgi|Dappu1|252633|SNAP_00020691	1	0	1	0	1	1	0	0	0	0	0	1	5	TRUE	TRUE	FALSE	FALSE	TRUE	TRUE
jgi|Dappu1|252660|SNAP_00020718	1	0	0	0	1	0	1	0	0	1	0	0	4	TRUE	TRUE	FALSE	FALSE	TRUE	TRUE
jgi|Dappu1|109560|fgenesh1_pg.C	1	0	0	0	1	0	0	0	0	0	0	1	3	TRUE	TRUE	FALSE	FALSE	TRUE	TRUE
jgi|Dappu1|109564|fgenesh1_pg.C	1	0	0	0	1	0	0	0	0	0	0	0	2	TRUE	TRUE	FALSE	FALSE	TRUE	FALSE
jgi|Dappu1|325024|NCBI_GNO_6600	1	0	0	0	1	0	0	0	0	0	0	0	2	TRUE	TRUE	FALSE	FALSE	TRUE	FALSE
jgi|Dappu1|325613|NCBI_GNO_7100	1	0	0	0	1	0	0	0	1	1	0	1	6	TRUE	TRUE	FALSE	FALSE	TRUE	TRUE
jgi|Dappu1|258962|SNAP_00027020	1	0	0	0	1	0	0	0	0	0	0	0	2	TRUE	TRUE	FALSE	FALSE	TRUE	FALSE
jgi|Dappu1|323438|NCBI_GNO_5400	1	0	0	0	1	0	0	0	0	0	0	0	2	TRUE	TRUE	FALSE	FALSE	TRUE	FALSE
jgi|Dappu1|108104|fgenesh1_pg.C	1	1	1	1	1	1	1	1	1	0	1	1	11	TRUE	TRUE	FALSE	TRUE	TRUE	TRUE
jgi|Dappu1|111178|fgenesh1_pg.C	1	0	0	0	1	0	0	0	1	1	0	1	6	TRUE	TRUE	FALSE	FALSE	TRUE	TRUE
jgi|Dappu1|255041|SNAP_00023099	1	1	0	0	1	1	0	0	0	0	1	1	7	TRUE	TRUE	FALSE	FALSE	TRUE	TRUE
jgi|Dappu1|257746|SNAP_00025804	1	0	0	0	1	0	0	0	0	0	0	0	2	TRUE	TRUE	FALSE	FALSE	TRUE	FALSE
jgi|Dappu1|318710|NCBI_GNO_2600	1	0	0	0	1	0	1	0	1	1	0	0	5	TRUE	TRUE	FALSE	FALSE	TRUE	TRUE
jgi|Dappu1|318871|NCBI_GNO_2600	1	0	0	0	1	0	0	0	0	1	0	0	3	TRUE	TRUE	FALSE	FALSE	TRUE	TRUE
jgi|Dappu1|318888|NCBI_GNO_2600	1	0	0	0	1	0	0	0	0	0	0	1	3	TRUE	TRUE	FALSE	FALSE	TRUE	TRUE
jgi|Dappu1|327638|NCBI_GNO_9300	1	0	0	0	1	0	1	0	0	0	0	1	4	TRUE	TRUE	FALSE	FALSE	TRUE	TRUE
jgi|Dappu1|327678|NCBI_GNO_9300	1	0	1	0	1	1	0	1	0	1	0	1	7	TRUE	TRUE	FALSE	FALSE	TRUE	TRUE
jgi|Dappu1|17586|gw1.93.49.1	1	1	0	0	1	1	1	0	0	0	1	1	8	TRUE	TRUE	FALSE	FALSE	TRUE	TRUE
jgi|Dappu1|329265|NCBI_GNO_1160	1	0	1	0	1	0	1	0	1	1	0	0	6	TRUE	TRUE	FALSE	FALSE	TRUE	TRUE
jgi|Dappu1|257959|SNAP_00026017	1	0	0	0	1	0	0	0	0	0	0	0	2	TRUE	TRUE	FALSE	FALSE	TRUE	FALSE
jgi|Dappu1|326596|NCBI_GNO_8100	1	0	0	0	1	0	0	0	0	0	0	0	2	TRUE	TRUE	FALSE	FALSE	TRUE	FALSE
jgi|Dappu1|326600|NCBI_GNO_8100	1	0	0	0	1	0	0	0	0	0	0	1	4	TRUE	TRUE	FALSE	FALSE	TRUE	TRUE
jgi|Dappu1|326635|NCBI_GNO_8100	1	0	0	0	1	0	0	0	0	0	0	0	2	TRUE	TRUE	FALSE	FALSE	TRUE	FALSE
jgi|Dappu1|320499|NCBI_GNO_3500	1	0	0	0	1	0	0	0	0	0	0	0	2	TRUE	TRUE	FALSE	FALSE	TRUE	FALSE
jgi|Dappu1|256468|SNAP_00024526	1	0	0	0	1	0	0	0	0	0	0	0	2	TRUE	TRUE	FALSE	FALSE	TRUE	FALSE
jgi|Dappu1|256476|SNAP_00024534	1	0	0	0	1	0	0	0	1	1	0	1	6	TRUE	TRUE	FALSE	FALSE	TRUE	TRUE
jgi|Dappu1|112285|fgenesh1_pg.C	1	0	0	0	1	0	0	0	0	0	0	0	2	TRUE	TRUE	FALSE	FALSE	TRUE	FALSE
jgi|Dappu1|324874|NCBI_GNO_6500	1	0	0	1	1	0	0	0	1	1	0	1	6	TRUE	TRUE	FALSE	FALSE	TRUE	TRUE
jgi|Dappu1|244161|SNAP_00012219	1	0	0	0	1	0	0	0	0	0	0	0	2	TRUE	TRUE	FALSE	FALSE	TRUE	FALSE
jgi|Dappu1|244213|SNAP_00012271	1	0	0	0	1	0	0	0	0	0	0	0	2	TRUE	TRUE	FALSE	FALSE	TRUE	FALSE
jgi|Dappu1|244219|SNAP_00012277	1	1	0	0	1	0	0	0	0	0	1	0	4	TRUE	TRUE	FALSE	FALSE	TRUE	FALSE
jgi|Dappu1|263574|SNAP_00031632	1	0	1	1	1	0	0	0	0	0	0	0	4	TRUE	TRUE	FALSE	FALSE	TRUE	TRUE
jgi|Dappu1|331102|NCBI_GNO_1570	1	0	1	0	1	1	1	0	1	1	0	1	8	TRUE	TRUE	TRUE	FALSE	TRUE	TRUE
jgi|Dappu1|117277|fgenesh1_pg.C	1	0	0	0	1	0	0	0	0	0	0	0	2	TRUE	TRUE	FALSE	FALSE	TRUE	FALSE
jgi|Dappu1|331055|NCBI_GNO_1560	1	0	0	0	1	0	0	0	0	0	0	1	4	TRUE	TRUE	FALSE	FALSE	TRUE	TRUE
jgi|Dappu1|309406|PASA_GEN_9800	1	0	1	0	1	1	1	0	1	1	0	1	9	TRUE	TRUE	TRUE	FALSE	TRUE	TRUE
jgi|Dappu1|109249|fgenesh1_pg.C	1	0	0	0	1	0	0	0	0	0	0	0	2	TRUE	TRUE	FALSE	FALSE	TRUE	FALSE
jgi|Dappu1|109338|fgenesh1_pg.C	1	0	0	0	1	0	1	0	0	1	0	1	5	TRUE	TRUE	FALSE	FALSE	TRUE	TRUE
jgi|Dappu1|109339|fgenesh1_pg.C	1	0	0	1	1	0	0	0	0	0	0	0	3	TRUE	TRUE	FALSE	FALSE	TRUE	FALSE
jgi|Dappu1|246013|SNAP_00014071	1	0	0	0	1	0	0	0	0	0	0	0	2	TRUE	TRUE	FALSE	FALSE	TRUE	FALSE
jgi|Dappu1|262816|SNAP_00030874	1	0	0	0	1	0	0	0	1	0	0	1	4	TRUE	TRUE	FALSE	FALSE	TRUE	TRUE
jgi|Dappu1|330891|NCBI_GNO_1510	1	0	0	0	1	0	0	0	0	0	0	0	2	TRUE	TRUE	FALSE	FALSE	TRUE	FALSE
jgi|Dappu1|334956|NCBI_GNO_4520	1	0	1	0	1	1	1	0	1	1	0	1	8	TRUE	TRUE	TRUE	FALSE	TRUE	TRUE
jgi|Dappu1|322518|NCBI_GNO_4800	1	1	1	1	1	1	1	1	1	1	1	1	12	TRUE	TRUE	TRUE	TRUE	TRUE	TRUE
jgi|Dappu1|107274|fgenesh1_pg.C	1	0	0	0	1	0	0	0	0	0	0	0	2	TRUE	TRUE	FALSE	FALSE	TRUE	FALSE
jgi|Dappu1|262142|SNAP_00030200	1	0	0	0	1	0	1	0	0	0	0	0	3	TRUE	TRUE	FALSE	FALSE	TRUE	FALSE
jgi|Dappu1|261199|SNAP_00029257	1	1	0	0	1	0	0	1	0	0	1	0	6	TRUE	TRUE	FALSE	FALSE	TRUE	FALSE
jgi|Dappu1|114668|fgenesh1_pg.C	1	0	0	0	1	0	0	0	0	1	0	0	3	TRUE	TRUE	FALSE	FALSE	TRUE	TRUE
jgi|Dappu1|117451|fgenesh1_pg.C	1	0	1	0	1	0	1	0	1	0	0	1	7	TRUE	TRUE	FALSE	FALSE	TRUE	TRUE
jgi|Dappu1|329287|NCBI_GNO_1170	1	0	0	0	1	0	0	0	0	0	0	1	3	TRUE	TRUE	FALSE	FALSE	TRUE	TRUE
jgi|Dappu1|36892|gw1.124.24.1	1	1	1	1	1	1	1	1	1	1	1	1	12	TRUE	TRUE	TRUE	TRUE	TRUE	TRUE
jgi|Dappu1|259426|SNAP_00027484	1	0	1	1	1	1	1	1	1	1	0	1	11	TRUE	TRUE	TRUE	FALSE	TRUE	TRUE
jgi|Dappu1|335318|NCBI_GNO_5960	1	0	0	0	1	0	0	0	0	0	0	0	2	TRUE	TRUE	FALSE	FALSE	TRUE	FALSE
jgi|Dappu1|263445|SNAP_00031503	1	0	0	0	1	0	0	0	0	0	0	0	2	TRUE	TRUE	FALSE	FALSE	TRUE	FALSE
jgi|Dappu1|265371|SNAP_00033429	1	0	0	0	1	0	0	0	0	0	0	0	2	TRUE	TRUE	FALSE	FALSE	TRUE	FALSE
jgi|Dappu1|265372|SNAP_00033430	1	0	0	0	1	0	0	0	1	0	0	1	5	TRUE	TRUE	FALSE	FALSE	TRUE	TRUE
jgi|Dappu1|264214|SNAP_00032272	1	0	1	0	1	1	1	0	1	1	0	1	8	TRUE	TRUE	TRUE	FALSE	TRUE	TRUE
jgi|Dappu1|114274|fgenesh1_pg.C	1	0	1	0	1	0	1	0	1	1	0	1	7	TRUE	TRUE	FALSE	FALSE	TRUE	TRUE
jgi|Dappu1|329809|NCBI_GNO_1270	1	0	0	0	1	0	0	0	0	0	0	0	2	TRUE	TRUE	FALSE	FALSE	TRUE	FALSE
jgi|Dappu1|65105|e_gw1.202.5.1	1	0	1	0	1	1	1	0	1	1	0	1	9	TRUE	TRUE	TRUE	FALSE	TRUE	TRUE
jgi|Dappu1|67067|e_gw1.621.6.1	1	0	0	0	1	0	0	0	0	0	0	0	2	TRUE	TRUE	FALSE	FALSE	TRUE	FALSE
jgi|Dappu1|117568|fgenesh1_pg.C	1	1	0	1	1	1	0	0	1	1	1	1	10	TRUE	TRUE	FALSE	TRUE	TRUE	TRUE
jgi|Dappu1|118160|fgenesh1_pg.C	1	0	0	0	1	0	0	0	0	0	0	1	3	TRUE	TRUE	FALSE	FALSE	TRUE	TRUE
jgi|Dappu1|118023|fgenesh1_pg.C	1	0	0	0	1	0	0	0	0	0	0	0	2	TRUE	TRUE	FALSE	FALSE	TRUE	FALSE
jgi|Dappu1|331444|NCBI_GNO_1650	1	0	1	0	1	0	0	0	1	0	0	0	4	TRUE	TRUE	FALSE	FALSE	TRUE	TRUE
jgi|Dappu1|116130|fgenesh1_pg.C	1	0	0	0	1	0	0	0	0	0	0	0	2	TRUE	TRUE	FALSE	FALSE	TRUE	FALSE
jgi|Dappu1|116135|fgenesh1_pg.C	1	0	0	0	1	0	0	0	0	0	0	0	2	TRUE	TRUE	FALSE	FALSE	TRUE	FALSE
jgi|Dappu1|264095|SNAP_00032153	1	0	0	0	1	0	0	0	0	0	0	0	2	TRUE	TRUE	FALSE	FALSE	TRUE	FALSE
jgi|Dappu1|117742|fgenesh1_pg.C	1	0	1	0	1	0	1	0	0	0	0	0	4	TRUE	TRUE	FALSE	FALSE	TRUE	TRUE
jgi|Dappu1|117753|fgenesh1_pg.C	1	0	0	0	1	0	0	0	0	0	0	0	2	TRUE	TRUE	FALSE	FALSE	TRUE	FALSE
jgi|Dappu1|334307|NCBI_GNO_3290	1	0	0	0	1	0	1	0	0	1	0	1	6	TRUE	TRUE	FALSE	FALSE	TRUE	TRUE
jgi|Dappu1|334814|NCBI_GNO_4140	1	0	0	0	1	0	1	0	1	1	0	1	6	TRUE	TRUE	FALSE	FALSE	TRUE	TRUE
jgi|Dappu1|118887|fgenesh1_pg.C	1	1	0	0	1	0	1	0	0	0	1	1	7	TRUE	TRUE	FALSE	FALSE	TRUE	TRUE
jgi|Dappu1|335289|NCBI_GNO_5840	1	0	0	0	1	0	0	0	0	0	0	0	2	TRUE	TRUE	FALSE	FALSE	TRUE	FALSE
jgi|Dappu1|335391|NCBI_GNO_6160	1	0	0	0	1	0	1	0	1	1	0	0	5	TRUE	TRUE	FALSE	FALSE	TRUE	TRUE
jgi|Dappu1|119213|fgenesh1_pg.C	1	0	0	0	1	1	0	0	0	0	0	1	4	TRUE	TRUE	FALSE	FALSE	TRUE	TRUE
jgi|Dappu1|268851|SNAP_00036909	1	0	0	0	1	0	0	0	0	0	0	0	2	TRUE	TRUE	FALSE	FALSE	TRUE	FALSE
jgi|Dappu1|119650|fgenesh1_pg.C	1	0	0	0	1	0	0	0	0	0	0	0	3	TRUE	TRUE	FALSE	FALSE	TRUE	FALSE
jgi|Dappu1|340542|NCBI_GNO_4386	1	0	0	0	1	0	0	0	0	0	0	0	2	TRUE	TRUE	FALSE	FALSE	TRUE	FALSE
jgi|Dappu1|276302|SNAP_00044360	1	0	0	0	1	0	0	0	0	0	0	0	2	TRUE	TRUE	FALSE	FALSE	TRUE	FALSE
jgi|Dappu1|346642|NCBI_GNO_1501	1	0	0	0	1	0	0	0	0	0	0	0	2	TRUE	TRUE	FALSE	FALSE	TRUE	FALSE
jgi|Dappu1|272836|SNAP_00040894	1	0	0	0	1	0	0	0	0	0	0	0	2	TRUE	TRUE	FALSE	FALSE	TRUE	FALSE
jgi|Dappu1|276836|SNAP_00044894	1	0	0	0	1	0	0	0	0	0	0	0	2	TRUE	TRUE	FALSE	FALSE	TRUE	FALSE
jgi|Dappu1|124675|fgenesh1_pg.C	1	0	0	0	1	0	0	0	0	0	0	0	2	TRUE	TRUE	FALSE	FALSE	TRUE	FALSE
jgi|Dappu1|347591|BDE_SNAP_0001	1	1	1	1	1	1	1	1	1	1	1	1	12	TRUE	TRUE	TRUE	TRUE	TRUE	TRUE
jgi|Dappu1|308264|PASA_GEN_7700	1	1	1	1	1	1	1	1	1	1	1	1	12	TRUE	TRUE	TRUE	TRUE	TRUE	TRUE
jgi|Dappu1|316294|NCBI_GNO_1700	1	1	1	1	1	1	1	0	1	1	1	1	12	TRUE	TRUE	TRUE	TRUE	TRUE	TRUE
jgi|Dappu1|318812|NCBI_GNO_2600	1	1	1	1	1	0	0	0	0	0	1	0	6	TRUE	TRUE	FALSE	FALSE	TRUE	TRUE
jgi|Dappu1|258496|SNAP_00026554	1	1	1	1	1	1	1	0	1	1	1	1	12	TRUE	TRUE	TRUE	TRUE	TRUE	TRUE
jgi|Dappu1|225479|estExt_fgenes	0	0	1	0	1	1	1	0	0	1	0	1	6	TRUE	FALSE	TRUE	FALSE	TRUE	TRUE
jgi|Dappu1|101616|fgenesh1_pg.C	0	0	1	0	1	1	1	0	0	1	0	0	5	TRUE	FALSE	FALSE	FALSE	TRUE	TRUE
jgi|Dappu1|220202|estExt_fgenes	0	0	1	0	1	0	0	0	0	0	0	0	2	TRUE	FALSE	FALSE	FALSE	TRUE	TRUE
jgi|Dappu1|41836|e_gw1.4.281.1	0	0	1	0	1	1	1	0	0	1	0	1	6	TRUE	FALSE	TRUE	FALSE	TRUE	TRUE
jgi|Dappu1|312655|NCBI_GNO_0600	0	0	1	0	1	1	1	0	1	1	0	1	7	TRUE	TRUE	TRUE	FALSE	TRUE	TRUE
jgi|Dappu1|303010|PASA_GEN_0200	0	0	1	0	1	0	0	0	0	1	0	0	3	TRUE	FALSE	FALSE	FALSE	TRUE	TRUE
jgi|Dappu1|310571|NCBI_GNO_0200	0	0	1	0	1	1	1	0	1	1	0	1	7	TRUE	TRUE	TRUE	FALSE	TRUE	TRUE
jgi|Dappu1|203673|estExt_Genewi	0	0	1	0	1	0	0	0	0	0	0	0	2	TRUE	FALSE	FALSE	FALSE	TRUE	TRUE
jgi|Dappu1|224080|estExt_fgenes	0	0	1	0	1	1	0	0	0	1	0	0	4	TRUE	FALSE	FALSE	FALSE	TRUE	TRUE
jgi|Dappu1|310834|NCBI_GNO_0300	0	0	1	0	1	0	0	0	0	1	0	0	3	TRUE	FALSE	FALSE	FALSE	TRUE	TRUE
jgi|Dappu1|95488|fgenesh1_pg.C_	1	1	1	0	1	1	1	1	1	1	1	1	12	TRUE	TRUE	TRUE	TRUE	TRUE	TRUE
jgi|Dappu1|321073|NCBI_GNO_3800	1	1	1	0	1	1	1	1	1	0	1	1	10	TRUE	TRUE	FALSE	TRUE	TRUE	TRUE
jgi|Dappu1|103904|fgenesh1_pg.C	0	1	1	0	1	1	1	0	1	1	1	1	10	TRUE	TRUE	TRUE	FALSE	TRUE	TRUE
jgi|Dappu1|250423|SNAP_00018481	0	0	1	0	1	0	1	0	0	0	0	0	3	TRUE	FALSE	FALSE	FALSE	TRUE	TRUE
jgi|Dappu1|323372|NCBI_GNO_5300	0	1	1	0	1	1	1	0	1	1	1	1	10	TRUE	TRUE	TRUE	FALSE	TRUE	TRUE
jgi|Dappu1|250516|SNAP_00018574	0	0	1	0	1	0	1	0	0	1	0	1	5	TRUE	FALSE	FALSE	FALSE	TRUE	TRUE
jgi|Dappu1|102681|fgenesh1_pg.C	1	0	1	0	1	0	0	0	1	0	0	0	4	TRUE	TRUE	FALSE	FALSE	TRUE	TRUE
jgi|Dappu1|50444|e_gw1.22.28.1	0	1	1	0	1	1	1	0	1	1	1	1	9	TRUE	TRUE	TRUE	FALSE	TRUE	TRUE
jgi|Dappu1|314390|NCBI_GNO_1100	0	0	1	0	1	0	0	0	0	0	0	0	2	TRUE	FALSE	FALSE	FALSE	TRUE	TRUE
jgi|Dappu1|226214|estExt_fgenes	0	0	1	0	1	0	0	0	0	0	0	1	3	TRUE	FALSE	FALSE	FALSE	TRUE	TRUE
jgi|Dappu1|107621|fgenesh1_pg.C	0	0	1	0	1	0	0	0	0	0	0	0	2	TRUE	FALSE	FALSE	FALSE	TRUE	TRUE
jgi|Dappu1|323078|NCBI_GNO_5100	0	0	1	0	1	0	1	0	0	0	0	1	4	TRUE	FALSE	FALSE	FALSE	TRUE	TRUE
jgi|Dappu1|315898|NCBI_GNO_1500	0	0	1	0	1	0	0	0	0	0	0	0	2	TRUE	FALSE	FALSE	FALSE	TRUE	TRUE
jgi|Dappu1|313606|NCBI_GNO_0900	0	0	1	0	1	1	1	0	1	1	0	1	8	TRUE	TRUE	TRUE	FALSE	TRUE	TRUE
jgi|Dappu1|313621|NCBI_GNO_0900	0	1	1	0	1	1	1	0	1	1	1	1	10	TRUE	TRUE	TRUE	FALSE	TRUE	TRUE
jgi|Dappu1|98427|fgenesh1_pg.C_	0	0	1	0	1	0	0	0	0	0	0	0	2	TRUE	FALSE	FALSE	FALSE	TRUE	TRUE
jgi|Dappu1|326040|NCBI_GNO_7500	1	0	1	0	1	1	1	1	1	1	0	1	10	TRUE	TRUE	TRUE	FALSE	TRUE	TRUE
jgi|Dappu1|240495|SNAP_00008553	0	0	1	0	1	0	0	0	1	1	0	0	4	TRUE	TRUE	FALSE	FALSE	TRUE	TRUE
jgi|Dappu1|100953|fgenesh1_pg.C	1	0	1	0	1	0	0	0	1	0	0	0	4	TRUE	TRUE	FALSE	FALSE	TRUE	TRUE
jgi|Dappu1|240525|SNAP_00008583	1	0	1	0	1	0	0	0	1	0	0	0	4	TRUE	TRUE	FALSE	FALSE	TRUE	TRUE
jgi|Dappu1|326796|NCBI_GNO_8300	0	0	1	0	1	1	1	0	1	1	0	0	7	TRUE	TRUE	FALSE	FALSE	TRUE	TRUE
jgi|Dappu1|107320|fgenesh1_pg.C	1	1	1	1	1	1	1	0	1	1	1	1	12	TRUE	TRUE	TRUE	TRUE	TRUE	TRUE
jgi|Dappu1|323234|NCBI_GNO_5200	0	0	1	0	1	0	0	0	0	1	0	1	5	TRUE	FALSE	FALSE	FALSE	TRUE	TRUE
jgi|Dappu1|239494|SNAP_00007552	0	0	1	0	1	0	0	0	0	0	0	0	2	TRUE	FALSE	FALSE	FALSE	TRUE	TRUE
jgi|Dappu1|301668|PASA_GEN_1400	0	0	1	0	1	0	0	0	0	0	0	0	2	TRUE	FALSE	FALSE	FALSE	TRUE	TRUE
jgi|Dappu1|257870|SNAP_00025928	1	0	1	1	1	1	1	1	1	1	0	1	10	TRUE	TRUE	TRUE	FALSE	TRUE	TRUE
jgi|Dappu1|248669|SNAP_00016727	1	0	1	0	1	1	1	0	1	1	0	1	9	TRUE	TRUE	TRUE	FALSE	TRUE	TRUE
jgi|Dappu1|256263|SNAP_00024321	0	0	1	0	1	0	1	0	0	0	0	0	3	TRUE	FALSE	FALSE	FALSE	TRUE	TRUE
jgi|Dappu1|105539|fgenesh1_pg.C	1	0	1	1	1	1	1	0	1	1	0	1	10	TRUE	TRUE	TRUE	FALSE	TRUE	TRUE
jgi|Dappu1|105549|fgenesh1_pg.C	0	1	1	0	1	1	1	0	1	1	1	1	10	TRUE	TRUE	TRUE	FALSE	TRUE	TRUE
jgi|Dappu1|240849|SNAP_00008907	0	0	1	0	1	1	1	0	0	0	0	0	4	TRUE	FALSE	FALSE	FALSE	TRUE	TRUE
jgi|Dappu1|254478|SNAP_00022536	0	0	1	0	1	0	0	0	0	0	0	0	2	TRUE	FALSE	FALSE	FALSE	TRUE	TRUE
jgi|Dappu1|248490|SNAP_00016548	0	0	1	0	1	0	0	0	0	0	0	0	2	TRUE	FALSE	FALSE	FALSE	TRUE	TRUE
jgi|Dappu1|3751|gw1.66.16.1	1	1	1	0	1	1	1	0	1	1	1	1	10	TRUE	TRUE	TRUE	TRUE	TRUE	TRUE
jgi|Dappu1|110065|fgenesh1_pg.C	0	0	1	0	1	0	0	0	0	0	0	1	3	TRUE	FALSE	FALSE	FALSE	TRUE	TRUE
jgi|Dappu1|317968|NCBI_GNO_2300	0	0	1	0	1	1	1	0	0	1	0	0	5	TRUE	FALSE	FALSE	FALSE	TRUE	TRUE
jgi|Dappu1|53488|e_gw1.36.147.1	1	0	1	0	1	1	1	0	1	1	0	1	9	TRUE	TRUE	TRUE	FALSE	TRUE	TRUE
jgi|Dappu1|318463|NCBI_GNO_2500	0	0	1	0	1	1	1	1	1	1	0	1	8	TRUE	TRUE	TRUE	FALSE	TRUE	TRUE
jgi|Dappu1|304118|PASA_GEN_2500	0	0	1	0	1	1	0	0	1	0	0	0	4	TRUE	TRUE	FALSE	FALSE	TRUE	TRUE
jgi|Dappu1|304125|PASA_GEN_2500	0	0	1	1	1	1	0	0	0	0	0	0	4	TRUE	FALSE	FALSE	FALSE	TRUE	TRUE
jgi|Dappu1|113152|fgenesh1_pg.C	0	0	1	0	1	0	0	0	0	0	0	0	2	TRUE	FALSE	FALSE	FALSE	TRUE	TRUE
jgi|Dappu1|108211|fgenesh1_pg.C	0	0	1	0	1	0	0	0	0	0	0	0	2	TRUE	FALSE	FALSE	FALSE	TRUE	TRUE
jgi|Dappu1|252029|SNAP_00020087	0	0	1	1	1	1	0	0	0	0	0	0	4	TRUE	FALSE	FALSE	FALSE	TRUE	TRUE
jgi|Dappu1|300903|PASA_GEN_1130	0	0	1	1	1	1	1	1	1	1	0	1	9	TRUE	TRUE	TRUE	FALSE	TRUE	TRUE
jgi|Dappu1|258443|SNAP_00026501	0	1	1	0	1	1	1	0	1	1	1	1	10	TRUE	TRUE	TRUE	FALSE	TRUE	TRUE
jgi|Dappu1|316615|NCBI_GNO_1800	0	1	1	1	1	1	1	0	1	1	1	0	9	TRUE	TRUE	FALSE	FALSE	TRUE	TRUE
jgi|Dappu1|101618|fgenesh1_pg.C	1	0	1	0	1	1	1	1	1	1	0	1	10	TRUE	TRUE	TRUE	FALSE	TRUE	TRUE
jgi|Dappu1|315278|NCBI_GNO_1300	0	0	1	0	1	0	0	0	0	0	0	0	2	TRUE	FALSE	FALSE	FALSE	TRUE	TRUE
jgi|Dappu1|254622|SNAP_00022680	0	0	1	0	1	0	1	0	0	1	0	0	4	TRUE	FALSE	FALSE	FALSE	TRUE	TRUE
jgi|Dappu1|333867|NCBI_GNO_2730	0	0	1	1	1	1	0	0	1	1	0	1	8	TRUE	TRUE	FALSE	FALSE	TRUE	TRUE
jgi|Dappu1|329848|NCBI_GNO_1280	1	1	1	1	1	1	1	0	1	1	1	1	12	TRUE	TRUE	TRUE	TRUE	TRUE	TRUE
jgi|Dappu1|109958|fgenesh1_pg.C	0	0	1	0	1	1	1	0	1	1	0	0	6	TRUE	TRUE	FALSE	FALSE	TRUE	TRUE
jgi|Dappu1|7708|gw1.70.30.1	1	0	1	0	1	1	1	1	1	1	0	1	10	TRUE	TRUE	TRUE	FALSE	TRUE	TRUE
jgi|Dappu1|109985|fgenesh1_pg.C	0	0	1	0	1	0	0	0	0	0	0	0	2	TRUE	FALSE	FALSE	FALSE	TRUE	TRUE
jgi|Dappu1|329264|NCBI_GNO_1160	1	0	1	0	1	1	1	0	1	0	0	1	8	TRUE	TRUE	FALSE	FALSE	TRUE	TRUE
jgi|Dappu1|256561|SNAP_00024619	0	0	1	0	1	0	0	0	0	0	0	0	2	TRUE	FALSE	FALSE	FALSE	TRUE	TRUE
jgi|Dappu1|255690|SNAP_00023748	1	0	1	0	1	0	1	0	1	1	0	1	8	TRUE	TRUE	FALSE	FALSE	TRUE	TRUE
jgi|Dappu1|244963|SNAP_00013021	0	1	1	0	1	1	1	0	1	1	1	1	10	TRUE	TRUE	TRUE	FALSE	TRUE	TRUE
jgi|Dappu1|244965|SNAP_00013023	0	0	1	0	1	1	1	0	1	1	0	0	6	TRUE	TRUE	FALSE	FALSE	TRUE	TRUE
jgi|Dappu1|245061|SNAP_00013119	1	1	1	1	1	1	1	1	1	1	1	1	12	TRUE	TRUE	TRUE	TRUE	TRUE	TRUE
jgi|Dappu1|319699|NCBI_GNO_3000	1	0	1	1	1	1	1	0	1	1	0	1	9	TRUE	TRUE	TRUE	FALSE	TRUE	TRUE
jgi|Dappu1|18429|gw1.67.86.1	1	0	1	0	1	1	1	0	1	1	0	0	7	TRUE	TRUE	FALSE	FALSE	TRUE	TRUE
jgi|Dappu1|109654|fgenesh1_pg.C	1	1	1	1	1	1	1	1	1	1	1	0	12	TRUE	TRUE	FALSE	TRUE	TRUE	TRUE
jgi|Dappu1|252965|SNAP_00021023	0	0	1	0	1	0	0	0	0	0	0	0	2	TRUE	FALSE	FALSE	FALSE	TRUE	TRUE
jgi|Dappu1|8032|gw1.65.35.1	1	0	1	0	1	1	0	0	1	1	0	1	7	TRUE	TRUE	FALSE	FALSE	TRUE	TRUE
jgi|Dappu1|319030|NCBI_GNO_2700	1	0	1	0	1	0	0	0	1	0	0	0	4	TRUE	TRUE	FALSE	FALSE	TRUE	TRUE
jgi|Dappu1|264426|SNAP_00032484	1	1	1	0	1	1	1	1	1	1	1	0	10	TRUE	TRUE	FALSE	TRUE	TRUE	TRUE
jgi|Dappu1|261031|SNAP_00029089	0	0	1	0	1	0	1	0	0	0	0	0	3	TRUE	FALSE	FALSE	FALSE	TRUE	TRUE
jgi|Dappu1|228081|estExt_fgenes	0	0	1	0	1	0	0	0	0	1	0	1	4	TRUE	FALSE	FALSE	FALSE	TRUE	TRUE
jgi|Dappu1|262612|SNAP_00030670	0	0	1	0	1	1	0	0	0	0	0	0	3	TRUE	FALSE	FALSE	FALSE	TRUE	TRUE
jgi|Dappu1|306286|PASA_GEN_4800	0	0	1	0	1	1	1	0	0	1	0	1	6	TRUE	FALSE	TRUE	FALSE	TRUE	TRUE
jgi|Dappu1|65792|e_gw1.252.4.1	0	0	1	0	1	1	1	0	1	1	0	1	7	TRUE	TRUE	TRUE	FALSE	TRUE	TRUE
jgi|Dappu1|261407|SNAP_00029465	1	0	1	0	1	1	1	1	1	1	0	1	10	TRUE	TRUE	TRUE	FALSE	TRUE	TRUE
jgi|Dappu1|332209|NCBI_GNO_1830	1	0	1	0	1	0	0	0	0	1	0	0	4	TRUE	TRUE	FALSE	FALSE	TRUE	TRUE
jgi|Dappu1|260333|SNAP_00028391	0	0	1	0	1	1	1	0	1	1	0	1	7	TRUE	TRUE	TRUE	FALSE	TRUE	TRUE
jgi|Dappu1|35389|gw1.114.56.1	0	1	1	1	1	1	1	0	1	0	1	1	10	TRUE	TRUE	FALSE	FALSE	TRUE	TRUE
jgi|Dappu1|304395|PASA_GEN_2800	0	0	1	0	1	0	0	0	0	0	0	0	2	TRUE	FALSE	FALSE	FALSE	TRUE	TRUE
jgi|Dappu1|67653|e_gw1.955.7.1	1	0	1	0	1	1	1	0	1	1	0	1	9	TRUE	TRUE	TRUE	FALSE	TRUE	TRUE
jgi|Dappu1|333361|NCBI_GNO_2330	1	0	1	0	1	0	0	0	1	0	0	1	5	TRUE	TRUE	FALSE	FALSE	TRUE	TRUE
jgi|Dappu1|268367|SNAP_00036425	0	0	1	0	1	0	1	0	0	1	0	0	4	TRUE	FALSE	FALSE	FALSE	TRUE	TRUE
jgi|Dappu1|66672|e_gw1.440.3.1	1	0	1	0	1	1	1	1	1	1	0	1	9	TRUE	TRUE	TRUE	FALSE	TRUE	TRUE
jgi|Dappu1|119750|fgenesh1_pg.C	1	0	1	0	1	0	0	0	0	0	0	0	4	TRUE	TRUE	FALSE	FALSE	TRUE	TRUE
jgi|Dappu1|117744|fgenesh1_pg.C	0	0	1	0	1	0	0	0	0	0	0	0	2	TRUE	FALSE	FALSE	FALSE	TRUE	TRUE
jgi|Dappu1|266476|SNAP_00034534	0	0	1	0	1	0	0	0	0	0	0	0	2	TRUE	FALSE	FALSE	FALSE	TRUE	TRUE
jgi|Dappu1|335302|NCBI_GNO_5900	1	1	1	0	1	1	1	0	1	1	1	1	10	TRUE	TRUE	TRUE	TRUE	TRUE	TRUE
jgi|Dappu1|119958|fgenesh1_pg.C	1	0	1	0	1	0	0	0	1	0	0	1	5	TRUE	TRUE	FALSE	FALSE	TRUE	TRUE
jgi|Dappu1|340115|NCBI_GNO_3937	0	0	1	0	1	0	1	0	1	0	0	0	4	TRUE	TRUE	FALSE	FALSE	TRUE	TRUE
jgi|Dappu1|340158|NCBI_GNO_3979	0	0	1	0	1	1	1	1	1	1	0	1	8	TRUE	TRUE	TRUE	FALSE	TRUE	TRUE
jgi|Dappu1|122692|fgenesh1_pg.C	0	0	1	0	1	1	1	0	0	1	0	1	6	TRUE	FALSE	TRUE	FALSE	TRUE	TRUE
jgi|Dappu1|347252|SPA_NCBI_GNO_	1	1	1	1	1	1	1	0	1	1	1	1	12	TRUE	TRUE	TRUE	TRUE	TRUE	TRUE
jgi|Dappu1|303042|PASA_GEN_0200	0	0	0	1	1	0	0	0	0	0	0	0	2	TRUE	FALSE	FALSE	FALSE	TRUE	FALSE
jgi|Dappu1|114410|fgenesh1_pg.C	1	0	0	1	1	0	0	0	1	1	0	1	6	TRUE	TRUE	FALSE	FALSE	TRUE	TRUE
jgi|Dappu1|106660|fgenesh1_pg.C	1	0	0	1	1	0	0	0	0	1	0	1	5	TRUE	TRUE	FALSE	FALSE	TRUE	TRUE
jgi|Dappu1|114331|fgenesh1_pg.C	1	0	0	1	1	0	0	0	0	1	0	1	5	TRUE	TRUE	FALSE	FALSE	TRUE	TRUE
jgi|Dappu1|260678|SNAP_00028736	0	0	0	1	1	0	0	0	0	0	0	0	2	TRUE	FALSE	FALSE	FALSE	TRUE	FALSE
jgi|Dappu1|114478|fgenesh1_pg.C	0	0	0	1	1	0	0	0	0	1	0	1	4	TRUE	FALSE	FALSE	FALSE	TRUE	TRUE
jgi|Dappu1|118566|fgenesh1_pg.C	1	0	1	1	1	0	1	0	0	0	0	1	7	TRUE	TRUE	FALSE	FALSE	TRUE	TRUE
jgi|Dappu1|117438|fgenesh1_pg.C	0	0	0	1	1	0	0	0	0	0	0	0	2	TRUE	FALSE	FALSE	FALSE	TRUE	FALSE
jgi|Dappu1|118738|fgenesh1_pg.C	0	0	0	1	1	0	0	0	0	0	0	0	2	TRUE	FALSE	FALSE	FALSE	TRUE	FALSE
jgi|Dappu1|19349|gw1.2125.2.1	0	0	0	1	1	0	0	0	0	1	0	1	4	TRUE	FALSE	FALSE	FALSE	TRUE	TRUE
jgi|Dappu1|122839|fgenesh1_pg.C	0	0	0	1	1	0	0	0	0	0	0	0	2	TRUE	FALSE	FALSE	FALSE	TRUE	FALSE
jgi|Dappu1|290556|FPO_fgenesh1_	1	0	1	1	1	1	1	0	1	1	0	1	9	TRUE	TRUE	TRUE	FALSE	TRUE	TRUE
jgi|Dappu1|225483|estExt_fgenes	0	0	1	0	1	1	1	0	0	1	0	1	6	TRUE	FALSE	TRUE	FALSE	TRUE	TRUE
jgi|Dappu1|244649|SNAP_00012707	0	0	1	0	1	1	0	0	0	0	0	0	3	TRUE	FALSE	FALSE	FALSE	TRUE	TRUE
jgi|Dappu1|224885|estExt_fgenes	0	0	1	0	1	1	1	1	1	1	0	1	8	TRUE	TRUE	TRUE	FALSE	TRUE	TRUE
jgi|Dappu1|229321|estExt_fgenes	0	0	1	0	1	1	1	1	0	1	0	0	6	TRUE	FALSE	FALSE	FALSE	TRUE	TRUE
jgi|Dappu1|300068|PASA_GEN_0100	0	0	0	0	1	1	0	0	0	0	0	0	2	TRUE	FALSE	FALSE	FALSE	TRUE	TRUE
jgi|Dappu1|309859|NCBI_GNO_0100	1	0	1	0	1	1	1	0	1	1	0	1	8	TRUE	TRUE	TRUE	FALSE	TRUE	TRUE
jgi|Dappu1|312159|NCBI_GNO_0500	0	0	1	0	1	1	1	0	1	1	0	1	7	TRUE	TRUE	TRUE	FALSE	TRUE	TRUE
jgi|Dappu1|97249|fgenesh1_pg.C_	0	0	0	0	1	1	0	0	0	0	0	0	2	TRUE	FALSE	FALSE	FALSE	TRUE	TRUE
jgi|Dappu1|104634|fgenesh1_pg.C	0	1	0	0	1	1	1	0	0	1	1	1	8	TRUE	TRUE	FALSE	FALSE	TRUE	TRUE
jgi|Dappu1|314650|NCBI_GNO_1200	1	0	1	1	1	1	1	0	0	1	0	1	9	TRUE	TRUE	TRUE	FALSE	TRUE	TRUE
jgi|Dappu1|99673|fgenesh1_pg.C_	0	0	1	0	1	1	1	0	1	0	0	0	5	TRUE	TRUE	FALSE	FALSE	TRUE	TRUE
jgi|Dappu1|222083|estExt_fgenes	0	0	1	0	1	1	1	0	1	1	0	1	7	TRUE	TRUE	TRUE	FALSE	TRUE	TRUE
jgi|Dappu1|60346|e_gw1.89.43.1	1	0	1	0	1	1	1	0	1	1	0	1	9	TRUE	TRUE	TRUE	FALSE	TRUE	TRUE
jgi|Dappu1|251468|SNAP_00019526	1	0	1	0	1	1	0	1	0	0	0	0	5	TRUE	TRUE	FALSE	FALSE	TRUE	TRUE
jgi|Dappu1|244645|SNAP_00012703	0	0	1	0	1	1	1	0	0	1	0	0	5	TRUE	FALSE	FALSE	FALSE	TRUE	TRUE
jgi|Dappu1|304479|PASA_GEN_2900	0	0	0	0	1	1	0	0	0	0	0	0	2	TRUE	FALSE	FALSE	FALSE	TRUE	TRUE
jgi|Dappu1|306162|PASA_GEN_4600	0	0	0	0	1	1	0	0	0	0	0	0	2	TRUE	FALSE	FALSE	FALSE	TRUE	TRUE
jgi|Dappu1|306128|PASA_GEN_4600	0	0	0	0	1	1	0	0	0	0	0	0	2	TRUE	FALSE	FALSE	FALSE	TRUE	TRUE
jgi|Dappu1|107033|fgenesh1_pg.C	0	1	1	0	1	1	1	0	1	1	1	1	10	TRUE	TRUE	TRUE	FALSE	TRUE	TRUE
jgi|Dappu1|257531|SNAP_00025589	1	0	0	0	1	1	1	0	1	0	0	1	6	TRUE	TRUE	FALSE	FALSE	TRUE	TRUE
jgi|Dappu1|247077|SNAP_00015135	0	0	1	0	1	1	1	0	0	1	0	1	6	TRUE	FALSE	TRUE	FALSE	TRUE	TRUE
jgi|Dappu1|236228|SNAP_00004286	0	0	0	0	1	1	1	0	0	0	0	0	3	TRUE	FALSE	FALSE	FALSE	TRUE	TRUE
jgi|Dappu1|312999|NCBI_GNO_0700	0	0	1	1	1	1	1	0	1	1	0	1	8	TRUE	TRUE	TRUE	FALSE	TRUE	TRUE
jgi|Dappu1|50370|e_gw1.22.10.1	1	0	1	1	1	1	1	1	1	1	0	1	11	TRUE	TRUE	TRUE	FALSE	TRUE	TRUE
jgi|Dappu1|58354|e_gw1.72.101.1	1	1	1	0	1	1	1	0	1	1	1	1	10	TRUE	TRUE	TRUE	TRUE	TRUE	TRUE
jgi|Dappu1|325734|NCBI_GNO_7200	0	0	1	1	1	1	1	0	1	0	0	0	6	TRUE	TRUE	FALSE	FALSE	TRUE	TRUE
jgi|Dappu1|253785|SNAP_00021843	1	0	1	0	1	1	1	0	1	1	0	1	8	TRUE	TRUE	TRUE	FALSE	TRUE	TRUE
jgi|Dappu1|253828|SNAP_00021886	1	0	1	0	1	1	1	0	1	1	0	1	9	TRUE	TRUE	TRUE	FALSE	TRUE	TRUE
jgi|Dappu1|238437|SNAP_00006495	0	0	1	1	1	1	0	0	0	1	0	1	6	TRUE	FALSE	FALSE	FALSE	TRUE	TRUE
jgi|Dappu1|327383|NCBI_GNO_9000	0	0	0	0	1	1	1	0	0	1	0	0	4	TRUE	FALSE	FALSE	FALSE	TRUE	TRUE
jgi|Dappu1|315718|NCBI_GNO_1500	1	1	1	1	1	1	1	0	1	1	1	1	12	TRUE	TRUE	TRUE	TRUE	TRUE	TRUE
jgi|Dappu1|317579|NCBI_GNO_2100	0	0	0	0	1	1	0	0	0	0	0	0	2	TRUE	FALSE	FALSE	FALSE	TRUE	TRUE
jgi|Dappu1|242370|SNAP_00010428	1	0	1	1	1	1	1	1	1	1	0	1	11	TRUE	TRUE	TRUE	FALSE	TRUE	TRUE
jgi|Dappu1|215844|estExt_Genewi	1	0	1	1	1	1	1	1	1	1	0	1	11	TRUE	TRUE	TRUE	FALSE	TRUE	TRUE
jgi|Dappu1|7168|gw1.75.50.1	1	0	1	0	1	1	1	0	1	1	0	1	8	TRUE	TRUE	TRUE	FALSE	TRUE	TRUE
jgi|Dappu1|100787|fgenesh1_pg.C	1	1	1	1	1	1	1	1	1	1	1	1	12	TRUE	TRUE	TRUE	TRUE	TRUE	TRUE
jgi|Dappu1|302130|PASA_GEN_1600	1	0	1	0	1	1	1	0	1	1	0	0	8	TRUE	TRUE	FALSE	FALSE	TRUE	TRUE
jgi|Dappu1|302147|PASA_GEN_1600	1	0	1	1	1	1	1	0	1	1	0	1	10	TRUE	TRUE	TRUE	FALSE	TRUE	TRUE
jgi|Dappu1|327803|NCBI_GNO_9500	0	1	1	1	1	1	0	0	1	1	1	1	9	TRUE	TRUE	FALSE	FALSE	TRUE	TRUE
jgi|Dappu1|127578|fgenesh1_pm.C	0	0	0	0	1	1	0	0	0	0	0	0	2	TRUE	FALSE	FALSE	FALSE	TRUE	TRUE
jgi|Dappu1|46226|e_gw1.10.232.1	1	1	1	1	1	1	1	1	1	0	1	1	12	TRUE	TRUE	FALSE	TRUE	TRUE	TRUE
jgi|Dappu1|251937|SNAP_00019995	1	1	1	1	1	1	1	1	1	0	1	1	11	TRUE	TRUE	FALSE	TRUE	TRUE	TRUE
jgi|Dappu1|47827|e_gw1.14.83.1	1	1	1	1	1	1	1	0	1	1	1	0	10	TRUE	TRUE	FALSE	TRUE	TRUE	TRUE
jgi|Dappu1|248090|SNAP_00016148	1	1	1	1	1	1	1	1	1	1	1	1	12	TRUE	TRUE	TRUE	TRUE	TRUE	TRUE
jgi|Dappu1|328198|NCBI_GNO_1000	0	1	1	1	1	1	1	0	1	1	1	1	10	TRUE	TRUE	TRUE	FALSE	TRUE	TRUE
jgi|Dappu1|105535|fgenesh1_pg.C	0	0	1	0	1	1	1	0	1	1	0	0	6	TRUE	TRUE	FALSE	FALSE	TRUE	TRUE
jgi|Dappu1|246750|SNAP_00014808	0	0	0	0	1	1	0	0	0	0	0	0	2	TRUE	FALSE	FALSE	FALSE	TRUE	TRUE
jgi|Dappu1|254475|SNAP_00022533	1	0	1	0	1	1	1	0	1	1	0	1	8	TRUE	TRUE	TRUE	FALSE	TRUE	TRUE
jgi|Dappu1|326317|NCBI_GNO_7800	1	1	1	1	1	1	1	1	1	0	1	1	11	TRUE	TRUE	FALSE	TRUE	TRUE	TRUE
jgi|Dappu1|108264|fgenesh1_pg.C	0	1	0	1	1	1	0	1	1	1	1	0	9	TRUE	TRUE	FALSE	FALSE	TRUE	TRUE
jgi|Dappu1|108320|fgenesh1_pg.C	1	0	1	0	1	1	1	0	1	1	0	1	8	TRUE	TRUE	TRUE	FALSE	TRUE	TRUE
jgi|Dappu1|328301|NCBI_GNO_9900	0	0	1	0	1	1	1	0	0	1	0	1	6	TRUE	FALSE	TRUE	FALSE	TRUE	TRUE
jgi|Dappu1|257163|SNAP_00025221	1	1	1	1	1	1	1	1	1	0	1	1	11	TRUE	TRUE	FALSE	TRUE	TRUE	TRUE
jgi|Dappu1|27821|gw1.44.70.1	1	0	1	1	1	1	1	1	1	1	0	1	11	TRUE	TRUE	TRUE	FALSE	TRUE	TRUE
jgi|Dappu1|17222|gw1.66.107.1	1	0	1	0	1	1	1	0	1	0	0	1	7	TRUE	TRUE	FALSE	FALSE	TRUE	TRUE
jgi|Dappu1|318140|NCBI_GNO_2300	0	0	1	0	1	1	1	0	0	1	0	0	5	TRUE	FALSE	FALSE	FALSE	TRUE	TRUE
jgi|Dappu1|320529|NCBI_GNO_3600	1	1	1	1	1	1	1	1	1	1	1	1	12	TRUE	TRUE	TRUE	TRUE	TRUE	TRUE
jgi|Dappu1|105426|fgenesh1_pg.C	0	0	0	0	1	1	0	0	0	0	0	0	2	TRUE	FALSE	FALSE	FALSE	TRUE	TRUE
jgi|Dappu1|105512|fgenesh1_pg.C	0	0	0	0	1	1	0	0	0	0	0	1	3	TRUE	FALSE	FALSE	FALSE	TRUE	TRUE
jgi|Dappu1|257996|SNAP_00026054	1	1	0	1	1	1	1	0	1	1	1	1	11	TRUE	TRUE	FALSE	TRUE	TRUE	TRUE
jgi|Dappu1|304037|PASA_GEN_2500	0	0	1	1	1	1	1	0	0	0	0	1	6	TRUE	FALSE	FALSE	FALSE	TRUE	TRUE
jgi|Dappu1|63619|e_gw1.145.17.1	1	0	1	1	1	1	1	1	1	1	0	1	11	TRUE	TRUE	TRUE	FALSE	TRUE	TRUE
jgi|Dappu1|323426|NCBI_GNO_5400	1	1	1	0	1	1	1	0	0	1	1	1	9	TRUE	TRUE	TRUE	FALSE	TRUE	TRUE
jgi|Dappu1|308194|PASA_GEN_7600	1	1	1	0	1	1	1	1	1	1	1	1	12	TRUE	TRUE	TRUE	TRUE	TRUE	TRUE
jgi|Dappu1|302604|PASA_GEN_1800	0	0	1	0	1	1	1	0	1	1	0	1	7	TRUE	TRUE	TRUE	FALSE	TRUE	TRUE
jgi|Dappu1|316733|NCBI_GNO_1800	0	0	0	0	1	1	0	0	0	0	0	0	2	TRUE	FALSE	FALSE	FALSE	TRUE	TRUE
jgi|Dappu1|331699|NCBI_GNO_1710	1	0	1	0	1	1	1	0	1	0	0	1	7	TRUE	TRUE	FALSE	FALSE	TRUE	TRUE
jgi|Dappu1|100044|fgenesh1_pg.C	0	0	0	0	1	1	0	0	0	0	0	0	2	TRUE	FALSE	FALSE	FALSE	TRUE	TRUE
jgi|Dappu1|110963|fgenesh1_pg.C	1	0	1	0	1	1	1	1	1	1	0	1	10	TRUE	TRUE	TRUE	FALSE	TRUE	TRUE
jgi|Dappu1|326464|NCBI_GNO_7900	0	0	0	0	1	1	1	0	0	0	0	0	3	TRUE	FALSE	FALSE	FALSE	TRUE	TRUE
jgi|Dappu1|265827|SNAP_00033885	1	0	1	0	1	1	1	0	0	1	0	0	7	TRUE	TRUE	FALSE	FALSE	TRUE	TRUE
jgi|Dappu1|326515|NCBI_GNO_8000	1	0	1	0	1	1	1	0	1	1	0	1	8	TRUE	TRUE	TRUE	FALSE	TRUE	TRUE
jgi|Dappu1|326593|NCBI_GNO_8100	0	0	1	0	1	1	1	0	1	1	0	1	8	TRUE	TRUE	TRUE	FALSE	TRUE	TRUE
jgi|Dappu1|111446|fgenesh1_pg.C	0	0	0	1	1	1	1	0	0	0	0	1	5	TRUE	FALSE	FALSE	FALSE	TRUE	TRUE
jgi|Dappu1|111452|fgenesh1_pg.C	0	1	1	0	1	1	1	0	1	1	1	1	10	TRUE	TRUE	TRUE	FALSE	TRUE	TRUE
jgi|Dappu1|112283|fgenesh1_pg.C	0	0	0	0	1	1	0	0	0	1	0	0	3	TRUE	FALSE	FALSE	FALSE	TRUE	TRUE
jgi|Dappu1|112291|fgenesh1_pg.C	0	0	0	0	1	1	1	0	1	0	0	1	5	TRUE	TRUE	FALSE	FALSE	TRUE	TRUE
jgi|Dappu1|319573|NCBI_GNO_3000	1	1	1	1	1	1	1	1	1	1	1	1	12	TRUE	TRUE	TRUE	TRUE	TRUE	TRUE
jgi|Dappu1|5900|gw1.30.45.1	1	1	1	1	1	1	1	0	1	1	1	1	12	TRUE	TRUE	TRUE	TRUE	TRUE	TRUE
jgi|Dappu1|104500|fgenesh1_pg.C	0	0	1	0	1	1	1	0	0	0	0	1	5	TRUE	FALSE	FALSE	FALSE	TRUE	TRUE
jgi|Dappu1|319661|NCBI_GNO_3000	0	0	1	0	1	1	1	0	0	0	0	1	5	TRUE	FALSE	FALSE	FALSE	TRUE	TRUE
jgi|Dappu1|325198|NCBI_GNO_6700	0	0	0	0	1	1	0	0	0	1	0	0	3	TRUE	FALSE	FALSE	FALSE	TRUE	TRUE
jgi|Dappu1|307535|PASA_GEN_6500	1	0	1	0	1	1	1	0	1	1	0	1	9	TRUE	TRUE	TRUE	FALSE	TRUE	TRUE
jgi|Dappu1|224844|estExt_fgenes	1	1	1	1	1	1	1	0	1	1	1	0	10	TRUE	TRUE	FALSE	TRUE	TRUE	TRUE
jgi|Dappu1|103874|fgenesh1_pg.C	0	0	0	0	1	1	1	0	1	1	0	0	5	TRUE	TRUE	FALSE	FALSE	TRUE	TRUE
jgi|Dappu1|114205|fgenesh1_pg.C	1	0	0	0	1	1	0	0	0	0	0	0	3	TRUE	TRUE	FALSE	FALSE	TRUE	TRUE
jgi|Dappu1|308787|PASA_GEN_8600	1	0	1	0	1	1	1	0	1	1	0	1	9	TRUE	TRUE	TRUE	FALSE	TRUE	TRUE
jgi|Dappu1|326963|NCBI_GNO_8600	0	0	1	0	1	1	0	0	0	0	0	1	4	TRUE	FALSE	FALSE	FALSE	TRUE	TRUE
jgi|Dappu1|308798|PASA_GEN_8600	1	0	1	1	1	1	1	1	1	1	0	1	11	TRUE	TRUE	TRUE	FALSE	TRUE	TRUE
jgi|Dappu1|114575|fgenesh1_pg.C	1	0	1	1	1	1	1	0	1	1	0	1	9	TRUE	TRUE	TRUE	FALSE	TRUE	TRUE
jgi|Dappu1|260184|SNAP_00028242	0	0	1	0	1	1	1	0	0	1	0	1	6	TRUE	FALSE	TRUE	FALSE	TRUE	TRUE
jgi|Dappu1|6620|gw1.34.17.1	0	1	1	1	1	1	1	0	1	1	1	1	11	TRUE	TRUE	TRUE	FALSE	TRUE	TRUE
jgi|Dappu1|245908|SNAP_00013966	0	0	1	0	1	1	1	0	0	1	0	1	6	TRUE	FALSE	TRUE	FALSE	TRUE	TRUE
jgi|Dappu1|30204|gw1.96.56.1	1	0	1	1	1	1	1	1	1	1	0	0	10	TRUE	TRUE	FALSE	FALSE	TRUE	TRUE
jgi|Dappu1|256809|SNAP_00024867	1	0	0	1	1	1	0	1	0	0	0	0	5	TRUE	TRUE	FALSE	FALSE	TRUE	TRUE
jgi|Dappu1|249385|SNAP_00017443	1	0	1	1	1	1	1	0	1	0	0	1	8	TRUE	TRUE	FALSE	FALSE	TRUE	TRUE
jgi|Dappu1|261186|SNAP_00029244	0	0	1	1	1	1	1	1	1	1	0	1	10	TRUE	TRUE	TRUE	FALSE	TRUE	TRUE
jgi|Dappu1|265974|SNAP_00034032	0	0	1	0	1	1	0	0	1	0	0	0	4	TRUE	TRUE	FALSE	FALSE	TRUE	TRUE
jgi|Dappu1|333439|NCBI_GNO_2360	1	1	1	0	1	1	1	0	1	1	1	0	9	TRUE	TRUE	FALSE	TRUE	TRUE	TRUE
jgi|Dappu1|333395|NCBI_GNO_2340	1	1	1	1	1	1	1	1	1	0	1	1	12	TRUE	TRUE	FALSE	TRUE	TRUE	TRUE
jgi|Dappu1|114234|fgenesh1_pg.C	0	0	0	0	1	1	0	0	0	1	0	1	4	TRUE	FALSE	FALSE	FALSE	TRUE	TRUE
jgi|Dappu1|334517|NCBI_GNO_3560	1	0	1	0	1	1	1	1	1	0	0	1	8	TRUE	TRUE	FALSE	FALSE	TRUE	TRUE
jgi|Dappu1|115656|fgenesh1_pg.C	0	0	1	0	1	1	1	0	1	1	0	1	7	TRUE	TRUE	TRUE	FALSE	TRUE	TRUE
jgi|Dappu1|18276|gw1.224.17.1	1	0	0	0	1	1	1	0	1	0	0	0	5	TRUE	TRUE	FALSE	FALSE	TRUE	TRUE
jgi|Dappu1|264708|SNAP_00032766	0	0	1	1	1	1	1	0	0	1	0	1	7	TRUE	FALSE	TRUE	FALSE	TRUE	TRUE
jgi|Dappu1|117285|fgenesh1_pg.C	1	0	1	1	1	1	1	0	0	1	0	1	8	TRUE	TRUE	TRUE	FALSE	TRUE	TRUE
jgi|Dappu1|65487|e_gw1.224.5.1	1	1	1	1	1	1	1	1	1	0	1	0	10	TRUE	TRUE	FALSE	TRUE	TRUE	TRUE
jgi|Dappu1|116949|fgenesh1_pg.C	1	1	1	1	1	1	1	1	1	0	1	1	12	TRUE	TRUE	FALSE	TRUE	TRUE	TRUE
jgi|Dappu1|67605|e_gw1.928.1.1	1	0	1	0	1	1	1	0	1	1	0	1	9	TRUE	TRUE	TRUE	FALSE	TRUE	TRUE
jgi|Dappu1|219844|estExt_Genewi	1	1	1	1	1	1	1	1	1	1	1	1	12	TRUE	TRUE	TRUE	TRUE	TRUE	TRUE
jgi|Dappu1|334271|NCBI_GNO_3230	0	0	0	0	1	1	0	0	0	0	0	0	2	TRUE	FALSE	FALSE	FALSE	TRUE	TRUE
jgi|Dappu1|336854|NCBI_GNO_1199	1	0	1	1	1	1	1	1	1	1	0	1	11	TRUE	TRUE	TRUE	FALSE	TRUE	TRUE
jgi|Dappu1|340521|NCBI_GNO_4363	0	1	1	1	1	1	1	0	1	1	1	1	11	TRUE	TRUE	TRUE	FALSE	TRUE	TRUE
jgi|Dappu1|334740|NCBI_GNO_3980	1	1	1	1	1	1	1	0	1	0	1	1	10	TRUE	TRUE	FALSE	TRUE	TRUE	TRUE
jgi|Dappu1|330418|NCBI_GNO_1400	0	0	0	0	1	1	0	0	0	1	0	0	3	TRUE	FALSE	FALSE	FALSE	TRUE	TRUE
jgi|Dappu1|303634|PASA_GEN_2250	1	0	1	1	1	1	1	0	1	1	0	1	9	TRUE	TRUE	TRUE	FALSE	TRUE	TRUE
jgi|Dappu1|264746|SNAP_00032804	0	0	1	0	1	1	1	0	0	1	0	1	6	TRUE	FALSE	TRUE	FALSE	TRUE	TRUE
jgi|Dappu1|265129|SNAP_00033187	0	1	1	0	1	1	1	0	1	1	1	1	10	TRUE	TRUE	TRUE	FALSE	TRUE	TRUE
jgi|Dappu1|18736|gw1.2532.1.1	0	0	1	0	1	1	1	0	1	1	0	1	7	TRUE	TRUE	TRUE	FALSE	TRUE	TRUE
jgi|Dappu1|334504|NCBI_GNO_3530	1	0	1	1	1	1	1	0	1	1	0	1	9	TRUE	TRUE	TRUE	FALSE	TRUE	TRUE
jgi|Dappu1|119900|fgenesh1_pg.C	1	1	1	1	1	1	1	1	1	1	1	1	12	TRUE	TRUE	TRUE	TRUE	TRUE	TRUE
jgi|Dappu1|37139|gw1.3889.1.1	1	0	1	0	1	1	1	0	1	1	0	0	7	TRUE	TRUE	FALSE	FALSE	TRUE	TRUE
jgi|Dappu1|68937|e_gw1.2384.1.1	1	0	1	0	1	1	1	0	1	1	0	1	9	TRUE	TRUE	TRUE	FALSE	TRUE	TRUE
jgi|Dappu1|267127|SNAP_00035185	0	1	1	1	1	1	1	0	1	1	1	1	11	TRUE	TRUE	TRUE	FALSE	TRUE	TRUE
jgi|Dappu1|229899|estExt_fgenes	0	1	0	0	1	1	1	0	0	1	1	0	7	TRUE	TRUE	FALSE	FALSE	TRUE	TRUE
jgi|Dappu1|336006|NCBI_GNO_8170	1	1	1	0	1	1	1	1	1	0	1	1	11	TRUE	TRUE	FALSE	TRUE	TRUE	TRUE
jgi|Dappu1|120467|fgenesh1_pg.C	0	0	1	0	1	1	1	0	0	0	0	1	5	TRUE	FALSE	FALSE	FALSE	TRUE	TRUE
jgi|Dappu1|338334|NCBI_GNO_2241	0	0	1	0	1	1	1	0	1	1	0	0	7	TRUE	TRUE	FALSE	FALSE	TRUE	TRUE
jgi|Dappu1|274377|SNAP_00042435	0	0	0	0	1	1	1	0	0	1	0	0	4	TRUE	FALSE	FALSE	FALSE	TRUE	TRUE
jgi|Dappu1|343686|NCBI_GNO_9165	0	0	0	0	1	1	0	0	0	0	0	0	2	TRUE	FALSE	FALSE	FALSE	TRUE	TRUE
jgi|Dappu1|278344|SNAP_00046402	0	0	0	0	1	1	0	0	0	0	0	0	2	TRUE	FALSE	FALSE	FALSE	TRUE	TRUE
jgi|Dappu1|344798|NCBI_GNO_1157	0	0	0	0	1	1	0	0	0	0	0	0	2	TRUE	FALSE	FALSE	FALSE	TRUE	TRUE
jgi|Dappu1|346791|NCBI_GNO_1529	1	0	0	0	1	1	0	1	0	1	0	0	5	TRUE	TRUE	FALSE	FALSE	TRUE	TRUE
jgi|Dappu1|274207|SNAP_00042265	0	0	1	1	1	1	1	0	1	0	0	1	7	TRUE	TRUE	FALSE	FALSE	TRUE	TRUE
jgi|Dappu1|274818|SNAP_00042876	1	0	1	0	1	1	1	0	1	1	0	1	9	TRUE	TRUE	TRUE	FALSE	TRUE	TRUE
jgi|Dappu1|276202|SNAP_00044260	0	0	1	0	1	1	1	0	1	1	0	1	8	TRUE	TRUE	TRUE	FALSE	TRUE	TRUE
jgi|Dappu1|276769|SNAP_00044827	0	0	0	0	1	1	0	0	1	0	0	1	4	TRUE	TRUE	FALSE	FALSE	TRUE	TRUE
jgi|Dappu1|347189|ASC_ASC_scaff	1	0	0	1	1	1	1	0	1	1	0	1	9	TRUE	TRUE	FALSE	FALSE	TRUE	TRUE
jgi|Dappu1|347771|PIR_SNAP_0001	1	0	1	0	1	1	1	0	1	1	0	1	9	TRUE	TRUE	TRUE	FALSE	TRUE	TRUE
jgi|Dappu1|347769|PIR_PASA_GEN_	1	0	1	0	1	1	1	0	1	1	0	1	9	TRUE	TRUE	TRUE	FALSE	TRUE	TRUE
jgi|Dappu1|311898|NCBI_GNO_0500	0	0	1	0	1	1	1	0	0	1	0	1	6	TRUE	FALSE	TRUE	FALSE	TRUE	TRUE
jgi|Dappu1|311899|NCBI_GNO_0500	0	0	1	0	1	1	1	0	0	1	0	1	6	TRUE	FALSE	TRUE	FALSE	TRUE	TRUE
jgi|Dappu1|306398|PASA_GEN_0500	0	0	0	0	1	0	1	0	0	0	0	0	2	TRUE	FALSE	FALSE	FALSE	TRUE	FALSE
jgi|Dappu1|221647|estExt_fgenes	0	0	0	0	1	0	1	0	0	0	0	0	2	TRUE	FALSE	FALSE	FALSE	TRUE	FALSE
jgi|Dappu1|97116|fgenesh1_pg.C_	0	0	0	0	1	0	1	0	0	0	0	0	2	TRUE	FALSE	FALSE	FALSE	TRUE	FALSE
jgi|Dappu1|312658|NCBI_GNO_0600	0	0	0	0	1	0	1	0	0	0	0	0	2	TRUE	FALSE	FALSE	FALSE	TRUE	FALSE
jgi|Dappu1|99720|fgenesh1_pg.C_	0	0	0	0	1	0	1	0	0	0	0	0	2	TRUE	FALSE	FALSE	FALSE	TRUE	FALSE
jgi|Dappu1|230160|estExt_fgenes	0	0	0	0	1	0	1	0	0	0	0	0	2	TRUE	FALSE	FALSE	FALSE	TRUE	FALSE
jgi|Dappu1|310546|NCBI_GNO_0200	0	0	1	0	1	0	1	0	0	0	0	0	3	TRUE	FALSE	FALSE	FALSE	TRUE	TRUE
jgi|Dappu1|331023|NCBI_GNO_1550	0	0	0	0	1	0	1	0	0	0	0	0	2	TRUE	FALSE	FALSE	FALSE	TRUE	FALSE
jgi|Dappu1|220785|estExt_fgenes	0	0	0	0	1	0	1	0	0	0	0	0	2	TRUE	FALSE	FALSE	FALSE	TRUE	FALSE
jgi|Dappu1|245404|SNAP_00013462	0	0	1	0	1	1	1	0	1	1	0	1	7	TRUE	TRUE	TRUE	FALSE	TRUE	TRUE
jgi|Dappu1|303857|PASA_GEN_2400	0	0	0	0	1	0	1	0	0	0	0	0	2	TRUE	FALSE	FALSE	FALSE	TRUE	FALSE
jgi|Dappu1|98487|fgenesh1_pg.C_	0	0	0	0	1	0	1	0	0	0	0	0	2	TRUE	FALSE	FALSE	FALSE	TRUE	FALSE
jgi|Dappu1|321781|NCBI_GNO_4300	0	0	0	0	1	0	1	0	0	0	0	0	2	TRUE	FALSE	FALSE	FALSE	TRUE	FALSE
jgi|Dappu1|108870|fgenesh1_pg.C	0	0	1	0	1	0	1	1	1	1	0	0	7	TRUE	TRUE	FALSE	FALSE	TRUE	TRUE
jgi|Dappu1|239595|SNAP_00007653	0	0	0	0	1	0	1	0	0	0	0	0	3	TRUE	FALSE	FALSE	FALSE	TRUE	FALSE
jgi|Dappu1|328176|NCBI_GNO_1000	0	0	1	0	1	0	1	0	1	1	0	0	6	TRUE	TRUE	FALSE	FALSE	TRUE	TRUE
jgi|Dappu1|329514|NCBI_GNO_1210	0	0	0	0	1	0	1	0	0	0	0	0	2	TRUE	FALSE	FALSE	FALSE	TRUE	FALSE
jgi|Dappu1|320825|NCBI_GNO_3700	0	1	1	0	1	1	1	0	1	1	1	1	10	TRUE	TRUE	TRUE	FALSE	TRUE	TRUE
jgi|Dappu1|316249|NCBI_GNO_1700	0	0	1	0	1	1	1	0	1	1	0	1	8	TRUE	TRUE	TRUE	FALSE	TRUE	TRUE
jgi|Dappu1|246444|SNAP_00014502	0	0	1	0	1	1	1	0	1	1	0	1	8	TRUE	TRUE	TRUE	FALSE	TRUE	TRUE
jgi|Dappu1|111184|fgenesh1_pg.C	1	0	0	0	1	0	1	0	0	0	0	1	4	TRUE	TRUE	FALSE	FALSE	TRUE	TRUE
jgi|Dappu1|257795|SNAP_00025853	0	0	0	0	1	0	1	0	0	0	0	0	3	TRUE	FALSE	FALSE	FALSE	TRUE	FALSE
jgi|Dappu1|251999|SNAP_00020057	0	0	0	0	1	0	1	0	0	0	0	0	2	TRUE	FALSE	FALSE	FALSE	TRUE	FALSE
jgi|Dappu1|99799|fgenesh1_pg.C_	0	1	1	0	1	1	1	0	1	1	1	1	10	TRUE	TRUE	TRUE	FALSE	TRUE	TRUE
jgi|Dappu1|254630|SNAP_00022688	0	0	1	0	1	1	1	0	1	1	0	1	7	TRUE	TRUE	TRUE	FALSE	TRUE	TRUE
jgi|Dappu1|229747|estExt_fgenes	1	0	1	0	1	1	1	0	1	1	0	1	9	TRUE	TRUE	TRUE	FALSE	TRUE	TRUE
jgi|Dappu1|113437|fgenesh1_pg.C	0	0	0	0	1	0	1	0	0	0	0	0	2	TRUE	FALSE	FALSE	FALSE	TRUE	FALSE
jgi|Dappu1|253251|SNAP_00021309	0	0	0	0	1	0	1	0	0	0	0	0	3	TRUE	FALSE	FALSE	FALSE	TRUE	FALSE
jgi|Dappu1|104438|fgenesh1_pg.C	0	1	1	0	1	1	1	0	1	1	1	1	10	TRUE	TRUE	TRUE	FALSE	TRUE	TRUE
jgi|Dappu1|319599|NCBI_GNO_3000	0	1	1	0	1	1	1	0	1	1	1	1	10	TRUE	TRUE	TRUE	FALSE	TRUE	TRUE
jgi|Dappu1|319678|NCBI_GNO_3000	0	0	0	0	1	0	1	0	0	0	0	0	2	TRUE	FALSE	FALSE	FALSE	TRUE	FALSE
jgi|Dappu1|103813|fgenesh1_pg.C	1	1	0	0	1	1	1	0	0	1	1	1	9	TRUE	TRUE	FALSE	FALSE	TRUE	TRUE
jgi|Dappu1|261018|SNAP_00029076	0	0	0	0	1	0	1	0	0	0	0	0	2	TRUE	FALSE	FALSE	FALSE	TRUE	FALSE
jgi|Dappu1|309210|PASA_GEN_9100	1	0	1	0	1	1	1	0	1	1	0	1	9	TRUE	TRUE	TRUE	FALSE	TRUE	TRUE
jgi|Dappu1|62235|e_gw1.114.41.1	0	0	0	0	1	0	1	0	1	0	0	1	4	TRUE	TRUE	FALSE	FALSE	TRUE	TRUE
jgi|Dappu1|333107|NCBI_GNO_2200	0	0	0	0	1	1	1	0	0	0	0	0	3	TRUE	FALSE	FALSE	FALSE	TRUE	TRUE
jgi|Dappu1|333109|NCBI_GNO_2200	0	0	1	0	1	0	1	0	1	1	0	0	6	TRUE	TRUE	FALSE	FALSE	TRUE	TRUE
jgi|Dappu1|114273|fgenesh1_pg.C	1	0	0	0	1	0	1	0	0	1	0	0	4	TRUE	TRUE	FALSE	FALSE	TRUE	TRUE
jgi|Dappu1|333423|NCBI_GNO_2350	0	0	0	0	1	0	1	0	0	1	0	0	3	TRUE	FALSE	FALSE	FALSE	TRUE	TRUE
jgi|Dappu1|330406|NCBI_GNO_1400	0	0	0	0	1	0	1	0	0	0	0	0	2	TRUE	FALSE	FALSE	FALSE	TRUE	FALSE
jgi|Dappu1|266611|SNAP_00034669	0	0	0	0	1	0	1	0	0	0	0	0	2	TRUE	FALSE	FALSE	FALSE	TRUE	FALSE
jgi|Dappu1|265152|SNAP_00033210	0	0	0	0	1	0	1	0	0	0	0	0	2	TRUE	FALSE	FALSE	FALSE	TRUE	FALSE
jgi|Dappu1|119338|fgenesh1_pg.C	0	0	0	0	1	0	1	0	0	1	0	0	3	TRUE	FALSE	FALSE	FALSE	TRUE	TRUE
jgi|Dappu1|119545|fgenesh1_pg.C	0	0	0	0	1	0	1	0	0	0	0	0	2	TRUE	FALSE	FALSE	FALSE	TRUE	FALSE
jgi|Dappu1|336780|NCBI_GNO_1168	0	0	0	0	1	0	1	0	0	0	0	0	2	TRUE	FALSE	FALSE	FALSE	TRUE	FALSE
jgi|Dappu1|93895|fgenesh1_pg.C_	0	0	0	0	1	0	0	0	1	0	0	0	2	TRUE	TRUE	FALSE	FALSE	TRUE	FALSE
jgi|Dappu1|321618|NCBI_GNO_4100	1	0	0	0	1	0	0	0	1	0	0	0	3	TRUE	TRUE	FALSE	FALSE	TRUE	FALSE
[truncated: 28,910 more rows]
